# Supplementary material for: Systematic Analysis of the Role of RNA-Binding Proteins in the Regulation of RNA Stability
Source: PLoS Genet. 2014 Nov 6;10(11):e1004684. doi: 10.1371/journal.pgen.1004684 (PMC4222612; doi:10.1371/journal.pgen.1004684)
Supplement: Table S1 — RNA-binding proteins in fission yeast. (XLSX) [file pgen.1004684.s007.xlsx]

## Sheet: Sheet1
Table S1. RNA-binding proteins in fission yeast
	Systematic name	Primary name	Synonyms	Product (Pombase annotation)	Essential	Other domains	Bioneer collection
RRM	SPAC10F6.06	vip1		RNA-binding protein Vip1	Non-essential		Deleted
	SPBC660.11	tcg1	mug187	single-stranded telomeric binding protein Tgc1	Non-essential		Deleted
	SPBC11C11.08	srp1		SR family protein, human SRFS2 ortholog Srp1	Non-essential		Deleted
	SPAC57A10.10c	sla1		La protein homolog	Non-essential	Also La	Deleted
	SPBC18H10.04c	sce3	tif48	translation initiation factor (predicted)	Non-essential		Deleted
	SPAC3G6.04	rnp24		RNA-binding protein Rnp24	Non-essential		Deleted
	SPBC16E9.12c	pab2		poly(A) binding protein Pab2	Non-essential		Deleted
	SPAC57A7.04c	pabp		mRNA export shuttling protein	Non-essential		Not deleted
	SPBP8B7.11	nxt3	glp1	ubiquitin protease cofactor Glp1 (predicted)	Non-essential		Not deleted
	SPBP35G2.14			RNA-binding protein	Non-essential	Also puf	Deleted
	SPAC2F7.11	nrd1	msa2	RNA-binding protein Nrd1	Non-essential		Deleted
	SPBC1D7.04	mlo3		RNA binding protein Mlo3	Non-essential		Not deleted
	SPAC1610.03c	crp79	meu5	poly(A) binding protein Crp79	Non-essential		Deleted
	SPAC27D7.03c	mei2		RNA-binding protein involved in meiosis Mei2	Non-essential		Deleted
	SPCC320.07c	mde7		RNA-binding protein Mde7	Non-essential		Deleted
	SPAC140.02	gar2		nucleolar protein required for rRNA processing	Non-essential		Deleted
	SPBC3B9.11c	ctf1		mRNA cleavage and polyadenylation specificity factor complex subunit Ctf1	Non-essential		Deleted
	SPAC17A2.09c	csx1		RNA-binding protein Csx1	Non-essential		Deleted
	SPBC902.04			RNA-binding protein	Non-essential		Deleted
	SPCC74.09	mug24		RNA-binding protein, rrm type	Non-essential		Not deleted
	SPAC57A7.13			RNA-binding protein, involved in splicing (predicted)	Non-essential	Also G-patch	Deleted
	SPBC56F2.08c			RNA-binding protein (predicted)	Non-essential	Also puf	Deleted
	SPBC4B4.07c	usp102	mud1	U1 snRNP-associated protein Usp102	Non-essential		Deleted
	SPBC428.12c			RNA-binding protein	Non-essential		Deleted
	SPAC3H8.09c	nab3		poly(A) binding protein Nab3 (predicted)	Non-essential		Deleted
	SPBC365.04c			RNA-binding protein, involved in ribosome biogenesis (predicted)	Non-essential		Not deleted
	SPAC343.07	mug28		RNA-binding protein Mug28	Non-essential		Deleted
	SPAC328.05			RNA-binding protein involved in export of mRNAs (predicted)	Non-essential		Deleted
	SPCC306.04c	set1	kmt2	histone lysine methyltransferase Set1	Non-essential		Deleted
	SPBC29A3.07c	sab14		U2 snRNP-associated protein SF3B14 ortholog (predicted)	Non-essential		Deleted
	SPBC29A10.02	spo5	mrb1,mug12,SPBC365.18	meiotic RNA-binding protein 1	Non-essential		Deleted
	SPAC25G10.01		SPAC2C4.18	RNA-binding protein	Non-essential		Deleted
	SPBC23E6.01c		SPBPJ758.01	mRNA processing factor (predicted)	Non-essential		Not deleted
	SPAC23A1.09			RNA-binding protein (predicted)	Non-essential		Deleted
	SPAC17H9.04c			RNA-binding protein	Non-essential		Deleted
	SPAC16E8.06c	nop12		RNA-binding protein Nop12 (predicted)	Non-essential		Deleted
	SPAC16C9.04c	mot2		CCR4-Not complex subunit Mot2 (predicted)	Non-essential		Not deleted
	SPCC16C4.07	scw1		RNA-binding protein Scw1	Non-essential		Deleted
	SPBC16A3.18	cip1		RNA-binding protein Cip1	Non-essential		Deleted
	SPAC13G7.13c	msa1	SPAC6C3.01c	RNA-binding protein Msa1	Non-essential		Deleted
	SPBC13G1.14c			RNA-binding protein (predicted)	Non-essential		Not deleted
	SPAC12G12.03	cip2		RNA-binding protein Cip2	Non-essential		Deleted
	SPCC126.11c			RNA-binding protein, rrm type	Non-essential		Deleted
	SPBC11C11.01		SPBC17D1.08	U2-associated protein (predicted)	Non-essential		Deleted
	SPBC106.12c			THO complex subunit (predicted)	Non-essential		Deleted
	SPBC1289.02c	uap2		U2 snRNP-associated protein Uap2	Essential		NA
	SPBC18H10.03	tif35		translation initiation factor eIF3g	Essential		NA
	SPAC16.02c	srp2		mRNA export factor Srp2	Essential		NA
	SPAC31G5.01	sap49	SPAPB1A11.05	U2 snRNP-associated RNA-binding protein Sap49	Essential		NA
	SPAC19G12.07c	rsd1		RNA-binding protein Rsd1 (predicted)	Essential		NA
	SPBC146.07	prp2	mis11	U2AF large subunit (U2AF-59)	Essential		NA
	SPBP22H7.02c			RNA-binding protein Mrd1 (predicted)	Essential		NA
	SPAP8A3.06			U2AF small subunit, U2AF-23	Essential	Also zf-CCCH	NA
	SPBP16F5.06			ribosome biogenesis protein Nop6 (predicted)	Essential		NA
	SPCC550.02c	cwf5	ecm2	RNA-binding protein Cwf5	Essential		NA
	SPAC3A12.11c	cwf2	prp3,cwc2	RNA-binding protein Cwf2	Essential	Also zf-CCCH	NA
	SPBC8D2.09c	msl1		U2 snRNP-associated protein Msl1 (predicted)	Essential		NA
	SPBC660.15			mRNA cleavage factor complex subunit (predicted)	Essential		NA
	SPAC644.16			RNA-binding protein (predicted)	Essential		NA
	SPBC4F6.14			RNA-binding protein (predicted)	Essential		NA
	SPBC28E12.05	esf2	SPBC3H7.17c	U3 snoRNP-associated protein Esf2 (predicted)	Essential		NA
	SPAC25G10.08			translation initiation factor eIF3b (p84)	Essential		NA
	SPAC22E12.02			RNA-binding protein	Essential		NA
	SPAC222.09	seb1		RNA-binding protein Seb1	Essential		NA
	SPAC19A8.13	usp101	snp1	U1 snRNP-associated protein Usp101 (predicted)	Essential		NA
	SPBC1861.04c			RNA-binding protein Prp24 (predicted)	Essential		NA
	SPCC1827.05c			nucleolar RNA-binding protein NIFK (predicted)	Essential		NA
	SPBC13A2.01c			nuclear cap-binding complex small subunit (predicted)	Essential		NA
	SPBC1289.12	usp109		U1 snRNP-associated protein Usp109	Essential		NA
	SPBC839.10	usp107	snu71	U1 snRNP-associated protein Usp107	Essential		NA
	SPBC17G9.05	rct1	cyp6	RRM-containing cyclophilin regulating transcription Rct1	Conflicting information		not deleted
	SPAC222.18			Srp1 family splicing factor (predicted)	Unknown		NA
puf	SPAC6G9.14			RNA-binding protein (predicted)	Non-essential		Deleted
	SPBP35G2.14			RNA-binding protein	Non-essential	Also RRM	Deleted
	SPAC1687.22c	puf3	SPAC222.02c	RNA-binding protein Puf3 (predicted)	Non-essential		Deleted
	SPBC56F2.08c			RNA-binding protein (predicted)	Non-essential	Also RRM	Deleted
	SPAC4G8.03c			RNA-binding protein (predicted)	Non-essential		Deleted
	SPCC1682.08c			RNA-binding protein Mcp2	Non-essential		Deleted
	SPCP1E11.11	puf6		Puf family RNA-binding protein Puf6 (predicted)	Non-essential		Deleted
	SPAC4G9.05	mpf1		meiotic PUF family protein 1 (predicted)	Non-essential		Deleted
	SPAC6G9.02c	nop9		RNA-binding protein Nop9 (predicted)	Essential		NA
zf-CCCH	SPAC3A11.02	cps3	mug188	zinc finger protein Cps3	Non-essential		Deleted
	SPBC15D4.10c	amo1		nuclear rim protein Amo1	Non-essential		Deleted
	SPBC1718.07c	zfs1	moc4	CCCH tandem zinc finger protein, human Tristetraprolin homolog Zfs1, involved in mRNA catabolism	Non-essential		Deleted
	SPCC1739.01		SPCC1906.05	zf-CCCH type zinc finger protein	Non-essential		Deleted
	SPAC227.08c	yth1		mRNA cleavage and polyadenylation specificity factor complex Yth1	Essential		NA
	SPAC3A12.11c	cwf2	prp3,cwc2	RNA-binding protein Cwf2	Essential	Also RRM	NA
	SPAP8A3.06			U2AF small subunit, U2AF-23	Essential	Also RRM	NA
	SPBC13E7.02	cwf24		zf-C3HC4 type (RING finger)/GCN5-related N acetyltransferase fusion protein	Essential		NA
	SPBC337.12			human ZC3H3 homolog	Essential		NA
KH	SPAC30D11.14c			RNA-binding protein (predicted)	Non-essential		Deleted
	SPBC28E12.02		SPBC9B6.13	RNA-binding protein	Non-essential		Not deleted
	SPCC550.14	vgl1		vigilin (predicted)	Non-essential		Not deleted
	SPCC757.09c	rnc1		RNA-binding protein that suppresses calcineurin deletion Rnc1	Non-essential		Deleted
	SPCC962.06c	bpb1	sf1	zinc finger splicing factor Bpb1	Essential	Also zf-CCHC	NA
	SPBC25B2.05	mis3		rRNA processing protein Mis3	Essential		NA
	SPAC23D3.08	usp108		U1 snRNP-associated protein Usp108	Essential		NA
	SPAC2C4.11c	rbp28		RNA-binding protein Rbp28	Conflicting information		NA
zf-CCHC	SPAC13D6.02c	byr3		zinc finger protein Byr3	Non-essential		Deleted
	SPAC212.11	tlh1		RecQ type DNA helicase	Non-essential		Not checked
	SPAC683.02c		SPAC694.01c	zf-CCHC type zinc finger protein	Non-essential		Deleted
	SPBP35G2.08c	air1		zinc knuckle TRAMP complex subunit Air1	Non-essential		Deleted
	SPAC2G11.14	taf111	taf1,taf130,kat4	transcription factor TFIID complex subunit Taf111	Essential		NA
	SPBP8B7.15c			ubiquitin-protein ligase E3 RBBP6 family involved in mRNA cleavage (predicted)	Essential		NA
	SPCC962.06c	bpb1	sf1	zinc finger splicing factor Bpb1	Essential	Also KH	NA
	SPBC365.05c	slu7		splicing factor Slu7	Essential		NA
G-patch	SPAC890.05			ribosome biogenesis protein, G-pathc domain, PINX1 family (predicted)	Non-essential		Deleted
	SPAC57A7.13			RNA-binding protein, involved in splicing (predicted)	Non-essential	Also RRM	Deleted
	SPBC30B4.02c			R3H and G-patch domain, implicated in splicing (predicted)	Non-essential		Deleted
	SPAC2G11.04			RNA-binding protein, G-patch type (predicted)	Non-essential		Deleted
	SPAC1952.02	tma23		ribosome biogenesis protein Tma23 (predicted)	Non-essential		Deleted
	SPBC1604.16c			RNA-binding protein, G-patch type (predicted)	Non-essential		Deleted
	SPCC1442.13c			RNA-binding protein, G-patch type	Non-essential		Deleted
	SPAC1486.03c			RNA-binding splicing factor (predicted)	Essential		NA
Brix	SPAC19A8.07c			U3 snoRNP-associated protein Imp4 (predicted)	Essential		NA
	SPAC1B9.03c		SPAC6B12.01	RNA-binding protein involved in ribosomal large subunit assembly and maintenance (predicted)	Essential		NA
	SPAC4F8.04			Brix domain protein Rpf1 (predicted)	Essential		NA
	SPAC926.08c			Brix domain protein Rpf2 (predicted)	Essential		NA
	SPBC800.06	brx1		ribosome biogenesis protein Brx1 (predicted)	Essential		NA
zf-U1	SPBC18H10.07			WW domain-binding protein 4 (predicted)	Non-essential		Deleted
	SPBP35G2.09	usp103	yhc1	U1 snRNP-associated protein Usp103 (predicted)	Essential		Not deleted
FDF	SPBC18E5.11c	edc3	SPBC23G7.01c	enhancer of mRNA decapping Edc3 (predicted)	Non-essential		Deleted
	SPBC800.09	sum2		G2/M transition checkpoint protein Sum2	Essential		Not deleted
La	SPAC1527.03			RNA-binding protein (predicted)	Non-essential		Deleted
	SPAC57A10.10c	sla1		La protein homolog	Non-essential	Also RRM	Deleted
zf-C3H1	SPAC1006.03c	red1		RNA elimination defective protein Red1	Non-essential		Deleted
TAP-C	SPBC1921.03c	mex67		mRNA export receptor, Tap, nucleoporin Mex67	Non-essential		Deleted
RNA12	SPBC83.05			mitochondrial RNA-binding protein (predicted)	Non-essential		Deleted
Tudor	SPCC645.08c	snd1		RNA-binding protein Snd1	Non-essential		Deleted
Endonuclease_NS	SPAC17C9.08	pnu1	nuc1,end1	mitochondrial endodeoxyribonuclease Pnu1	Non-essential		Deleted
S1	SPAC1F7.01c	spt6	SPAC694.07c	transcription elongation factor Spt6 (predicted)	Non-essential		Deleted
	SPAC3G9.09c	tif211	eIF2alpha	translation initiation factor eIF2 alpha subunit	Essential		NA
	SPACUNK4.06c	rpb7	SPAPYUK71.02	DNA-directed RNA polymerase complex II subunit Rpb7	Essential		NA
	SPCC1183.07			U3 snoRNP-associated protein Rrp5 (predicted)	Essential		NA
	SPAC10F6.02c	prp22		ATP-dependent RNA helicase Prp22	Essential		NA
Unclassified	SPBC31F10.12	tma20		RNA-binding protein Tma20 (predicted)	Non-essential		Deleted
	SPAC1B1.04c			poly(A)-specific ribonuclease complex subunit Pan3 (predicted)	Non-essential		Deleted
	SPBC13E7.03c			RNA hairpin binding protein (predicted) / Yeast VTS1 ortholog	Non-essential		Not deleted
	SPBC30B4.08	eri1		double-strand siRNA ribonuclease Eri1	Non-essential		Deleted
	SPBC1347.07	rex2		RNA exonuclease (predicted)	Non-essential		Deleted
	SPAC2C4.07c			ribonuclease II (RNB) family (predicted)	Non-essential		Deleted
	SPCC1322.01	rpm1	SPCC23B6.06,par1	3'-5' exonuclease for RNA 3' ss-tail	Non-essential		Deleted
	SPBC29A10.09c			CAF1 family ribonuclease (predicted)	Non-essential		Deleted
