# Supplementary material for: Systematic Analysis of the Role of RNA-Binding Proteins in the Regulation of RNA Stability
Source: PLoS Genet. 2014 Nov 6;10(11):e1004684. doi: 10.1371/journal.pgen.1004684 (PMC4222612; doi:10.1371/journal.pgen.1004684)
Supplement: Table S2 — Up-regulated mRNAs. (XLSX) [file pgen.1004684.s008.xlsx]

## Sheet: Sheet1
Table S2. Up-regulated mRNAs
Amo1
Systematic name	Common name	Description
SPAC6G10.12c	ace2	transcription factor Ace2
SPAC9E9.09c	atd1	aldehyde dehydrogenase (predicted)
SPCC757.07c	ctt1	catalase
SPAC1705.03c	ecm33	cell wall protein Ecm33
SPBC215.05	gpd1	glycerol-3-phosphate dehydrogenase Gpd1
SPBC32F12.03c	gpx1	glutathione peroxidase Gpx1
SPCC965.07c	gst2	glutathione S-transferase Gst2
SPBC3E7.02c	hsp16	heat shock protein Hsp16
SPAP8A3.04c	hsp9	heat shock protein Hsp9
SPBC29B5.02c	isp4	OPT oligopeptide transporter family Isp4
SPAC227.13c	isu1	mitochondrial iron-sulfur cluster assembly scaffold protein Isu1
SPBC56F2.06	mug147	sequence orphan
SPCP31B10.06	mug190	C2 domain protein
SPBC660.07	ntp1	alpha,alpha-trehalase Ntp1
SPCC338.12	pbi2	proteinase B inhibitor Pbi2 (predicted)
SPBC713.11c	pmp3	plasma membrane proteolipid Pmp3
SPBC13A2.04c	ptr2	PTR family peptide transporter Ptr2
SPAC3F10.15c	spo12	Spo12 family protein
SPBC1347.11	sro1	stress responsive orphan 1
SPAC13G7.02c	ssa1	heat shock protein Ssa1 (predicted)
SPAC9.10	thi9	thiamine transporter Thi9
SPBC337.08c	ubi4	ubiquitin
SPAC22F8.05		alpha,alpha-trehalose-phosphate synthase (predicted)
SPAC23C11.06c		hydrolase (inferred_from_context)
SPAC23H3.15c		sequence orphan
SPAC27D7.09c		But2 family protein
SPAC29A4.17c		mitochondrial FUN14 family protein
SPAC4D7.02c		glycerophosphoryl diester phosphodiesterase (predicted)
SPAC4H3.08		3-hydroxyacyl-CoA dehydrogenase (predicted)
SPAC637.03		conserved fungal protein
SPACUNK4.17		NAD binding dehydrogenase family protein
SPBC11C11.06c		sequence orphan
SPBC16A3.02c		mitochondrial conserved protein (predicted)
SPBC19C7.04c		conserved fungal protein
SPBC21C3.19		SBDS family protein Rtc3 (predicted)
SPBC725.10		tspO homolog, involved in the cytoplasmic to mitochondrial transport of haem (predicted)
SPBP19A11.02c		sequence orphan, predicted GPI anchored
SPCC63.14		conserved fungal protein
Cip2
Systematic name	Common name	Description
SPAC26F1.14c	aif1	apoptosis-inducing factor homolog Aif1 (predicted)
SPBP23A10.04	apc2	anaphase-promoting complex cullin family subunit Apc2
SPAC23C4.16c	atg15	autophagy associated lipase Atg15
SPAC19B12.08	atg4	Atg8 deconjugator Atg4 (predicted)
SPBP8B7.24c	atg8	autophagy associated protein Atg8
SPCC576.04	bxi1	BAX inhibitor family protein Bxi1
SPAC1565.08	cdc48	AAA family ATPase involved in ubiquitin-mediated protein degradation Cdc48
SPBC16A3.18	cip1	RNA-binding protein Cip1
SPACUNK12.02c	cmk1	calcium/calmodulin-dependent protein kinase Cmk1
SPAC2C4.07c	dis32	3'-5'-exoribonuclease activity Dis3L2
SPBC947.10	dsc1	Golgi Dsc E3 ligase complex subunit Dsc1
SPAC26F1.04c	etr1	enoyl-[acyl-carrier protein] reductase (predicted)
SPBC2D10.05	exg3	glucan 1,3-beta-glucosidase Exg3
SPAC20G4.02c	fus1	formin Fus1
SPAC22H10.12c	gdi1	GDP dissociation inhibitor Gdi1 (predicted)
SPAC20G4.03c	hri1	eIF2 alpha kinase Hri1
SPAC22E12.03c	hsp3106	ThiJ domain protein
SPBC365.12c	ish1	LEA domain protein
SPAC4A8.04	isp6	vacuolar serine protease Isp6
SPAPB24D3.04c	mag1	DNA-3-methyladenine glycosylase Mag1
SPAC12G12.04	mcp60	mitochondrial heat shock protein Hsp60/Mcp60
SPAC513.03	mfm2	M-factor precursor Mfm2
SPAC167.06c	mug143	sequence orphan
SPAC12B10.16c	mug157	conserved protein Mug157
SPBC14F5.11c	mug186	sorting nexin Snx41 (predicted)
SPAC1610.04	mug99	meiotically upregulated gene Mug99
SPAC1952.13	ned1	lipin Ned1
SPBC1711.10c	npl4	Cdc48-Npl4-Ufd1 complex subunit Npl4 (predicted)
SPBC660.07	ntp1	alpha,alpha-trehalase Ntp1
SPAC458.05	pik3	phosphatidylinositol 3-kinase Pik3
SPCC1795.04c	pre10	20S proteasome complex subunit alpha 7, Pre10 (predicted)
SPAC1006.01	psp3	vacuolar serine protease Psp3 (predicted)
SPAC1687.22c	puf3	RNA-binding protein Puf3 (predicted)
SPBC1347.01c	rev1	deoxycytidyl transferase Rev1 (predicted)
SPCC576.10c	rpt3	19S proteasome regulatory subunit Rpt3 (predicted)
SPAC1834.11c	sec18	secretory pathway protein Sec18 (predicted)
SPAC19A8.05c	sst4	sorting receptor for ubiquitinated membrane proteins, ESCRT 0 complex subunit Sst4
SPCC1672.08c	tfa2	transcription factor TFIIE beta subunit, TFIIEB, Tfa2
SPBC1198.13c	tfg2	transcription factor TFIIF complex beta subunit Tfg2 (predicted)
SPCC4B3.01	tum1	thiosulfate sulfurtransferase, involved in tRNA wobble position thiolation Tum1 (predicted)
SPBP35G2.02	txc1	proteasome interacting protein (predicted)
SPAC1F3.10c		mitochondrial intermediate peptidase Oct1 (predicted)
SPAC1002.12c		succinate-semialdehyde dehydrogenase [NAD(P)+] (predicted)
SPAC13F5.07c		zf PARP type zinc finger protein
SPAC3A11.10c		dipeptidyl peptidase (predicted)
SPAC513.02		phosphoglycerate mutase family
SPAC824.07		hydroxyacylglutathione hydrolase (predicted)
SPBC16H5.12c		conserved fungal protein
SPBC1711.11		autophagy associated protein (predicted)
SPBC32F12.10		phosphoglucomutase (predicted)
SPBC713.09		sequence orphan
SPBC725.03		pyridoxamine 5'-phosphate oxidase (predicted)
SPCC1322.09		conserved fungal protein
SPCC16A11.15c		sequence orphan
SPCC191.01		sequence orphan
SPCC330.06c		thioredoxin peroxidase (predicted)
SPCC4G3.03		WD40/YVTN repeat-like protein
SPCC569.01c		cell surface glycoprotein (predicted), DUF1773 family protein 5
SPCC622.15c		sequence orphan
SPCP20C8.01c		S. pombe specific family
Csx1
Systematic name	Common name	Description
SPAC9E9.09c	atd1	aldehyde dehydrogenase (predicted)
SPCC1919.14c	bdp1	transcription factor TFIIIB complex subunit Bdp1 (predicted)
SPAC1399.03	fur4	uracil permease
SPAC2E1P5.01c	mns1	mannosyl-oligosaccharide 1,2-alpha-mannosidase
SPCC790.03	rbd2	rhomboid family protease
SPBC12C2.04		NAD binding dehydrogenase family protein
SPBC1685.14c		Vid27 family protein
SPBC36B7.04		tRNA dihydrouridine synthase Dus1 (predicted)
SPBC8E4.02c		sequence orphan
SPBP4H10.16c		phosphatase activator (predicted)
SPCC4B3.06c		NADPH-dependent FMN reductase (predicted)
SPCC569.05c		spermidine family transporter (predicted)
SPCC794.03		amino acid permease (predicted)
Ctf1
Systematic name	Common name	Description
SPAC2F7.11	nrd1	RNA-binding protein Nrd1
SPAC3C7.06c	pit1	serine/threonine protein kinase, meiotic Pit1
SPBC3B9.12	trs23	TRAPP complex subunit Trs23 (predicted)
SPAC13G6.15c		calcipressin (predicted)
SPAPB18E9.04c		sequence orphan
SPBPB2B2.06c		phosphoprotein phosphatase (predicted)
SPCC24B10.06		sequence orphan, predicted GPI anchor
Eri1
Systematic name	Common name	Description
SPAPB24D3.10c	agl1	alpha-glucosidase Agl1
SPAC1F8.01	ght3	hexose transporter Ght3
SPBC1683.08	ght4	hexose transporter Ght4
SPAC13F5.03c	gld1	mitochondrial glycerol dehydrogenase Gld1
SPCC1020.09	gnr1	heterotrimeric G protein beta subunit Gnr1
SPBC3E7.02c	hsp16	heat shock protein Hsp16
SPCC757.03c	hsp3101	ThiJ domain protein
SPAC1F8.05	isp3	sequence orphan
SPBC16E9.16c	lsd90	Lsd90 protein
SPCC1223.12c	meu10	GPI anchored cell surface protein involved in ascospore wall assembly Meu10
SPBC16A3.13	meu7	alpha-amylase homolog Aah4
SPAC19D5.01	pyp2	tyrosine phosphatase Pyp2
SPAC1F8.03c	str3	siderophore-iron transporter Str3
SPCC23B6.03c	tel1	ATM checkpoint kinase
SPBC30B4.07c	tfb4	transcription factor TFIIH complex subunit Tfb4
SPBC26H8.01	thi2	thiazole biosynthetic enzyme
SPAC23H3.15c		sequence orphan
SPAC27D7.11c		But2 family protein
SPAC32A11.02c		conserved fungal protein
SPBC24C6.09c		phosphoketolase family protein (predicted)
SPCC1739.08c		short chain dehydrogenase (predicted)
SPCPB16A4.06c		sequence orphan
Gar2
Systematic name	Common name	Description
SPBC56F2.11	met6	homoserine O-acetyltransferase Met6
SPBC3F6.04c	nop14	U3 snoRNP protein Nop14 (predicted)
SPAC10F6.10		protein kinase, RIO family (predicted)
SPAC683.02c		translational activator, zf-CCHC type zinc finger protein (predicted)
Mug187
Systematic name	Common name	Description
SPAPB1A10.12c	alo1	D-arabinono-1,4-lactone oxidase (predicted)
SPAC15A10.01	atm1	mitochondrial ABC family iron transporter Atm1
SPBC36.04	cys11	cysteine synthase
SPBC106.17c	cys2	homoserine O-acetyltransferase (predicted)
SPCC132.04c	gdh2	NAD-dependent glutamate dehydrogenase Gdh2 (predicted)
SPAC23H3.09c	gly1	threonine aldolase Gly1 (predicted)
SPBC24C6.06	gpa1	G-protein alpha subunit
SPBC2G5.06c	hmt2	sulfide-quinone oxidoreductase
SPAC20G4.03c	hri1	eIF2 alpha kinase Hri1
SPAC4A8.04	isp6	vacuolar serine protease Isp6
SPBC25B2.02c	mam1	M-factor transporter Mam1
SPAC27D7.03c	mei2	RNA-binding protein involved in meiosis Mei2
SPBC428.11	met17	homocysteine synthase Met17
SPBC359.06	mug14	adducin
SPAC57A10.06	mug15	sequence orphan
SPAC32A11.01	mug8	conserved fungal protein
SPCC965.06	osr2	potassium channel subunit/aldo-keto reductase (predicted)
SPAC19E9.03	pas1	cyclin Pas1
SPAC29B12.10c	pgt1	glutathione transporter Pgt1
SPAC57A10.05c	pof1	F-box/WD repeat protein protein Pof1
SPBC725.06c	ppk31	serine/threonine protein kinase Ppk31 (predicted)
SPAC22F3.12c	rgs1	regulator of G-protein signaling Rgs1
SPAC10F6.01c	sir1	sulfite reductase Sir1
SPAC31G5.09c	spk1	MAP kinase Spk1
SPBC32C12.02	ste11	transcription factor Ste11
SPAC23E2.03c	ste7	meiotic suppressor protein Ste7
SPBC27.08c	sua1	sulfate adenylyltransferase
SPAC7D4.07c	trx1	cytosolic thioredoxin Trx1
SPAC3A12.18	zwf1	glucose-6-phosphate 1-dehydrogenase (predicted)
SPAC14C4.01c		DUF1770 family protein
SPAC23A1.14c		uncharacterised trans-sulfuration enzyme (predicted)
SPAC27D7.09c		But2 family protein
SPAC27D7.11c		But2 family protein
SPAC521.03		short chain dehydrogenase (predicted)
SPAC6B12.04c		aminotransferase class I and II (predicted)
SPAC869.05c		sulfate transporter (predicted)
SPACUNK4.10		glyoxylate reductase (predicted)
SPAPB1E7.08c		membrane transporter (predicted)
SPAPJ691.02		yippee-like protein
SPBC106.03		DUF1776 family protein
SPBC1773.03c		aminotransferase class-III, possible transaminase, unknown specificity
SPBC1773.12		transcription factor, zf-fungal binuclear cluster type (predicted)
SPBC19C7.04c		conserved fungal protein
SPBC23G7.13c		urea transporter (predicted)
SPBC3H7.02		sulfate transporter (predicted)
SPBC725.04		oxalyl-CoA decarboxylase (predicted)
SPBP16F5.08c		flavin dependent monooxygenase (predicted)
SPBP8B7.05c		carbonic anhydrase (predicted)
SPBPB10D8.01		cysteine transporter (predicted)
SPBPB10D8.02c		arylsulfatase (predicted)
SPBPB21E7.04c		human COMT ortholog 2
SPBPB2B2.06c		phosphoprotein phosphatase (predicted)
SPBPB2B2.08		conserved fungal protein
SPBPB2B2.14c		S. pombe specific DUF999 protein family 8
SPCC1235.01		sequence orphan
SPCC1739.06c		uroporphyrin methyltransferase (predicted)
SPCC364.07		D-3 phosphoglycerate dehydrogenase (predicted)
SPCPB1C11.03		cysteine transporter (predicted)
Nrd1
Systematic name	Common name	Description
SPAC8C9.03	cgs1	cAMP-dependent protein kinase regulatory subunit Cgs1
SPAC1F8.05	isp3	sequence orphan
SPBC29B5.02c	isp4	OPT oligopeptide transporter family Isp4
SPAC869.02c		nitric oxide dioxygenase (predicted)
SPAPB24D3.07c		sequence orphan
SPBPB21E7.04c		human COMT ortholog 2
SPCC1739.08c		short chain dehydrogenase (predicted)
SPCC737.04		S. pombe specific UPF0300 family protein 6
Pab2
Systematic name	Common name	Description
SPAC6G9.13c	bqt1	bouquet formation protein Bqt1
SPBC14F5.12c	cbh2	CENP-B homolog Cbh2
SPBC646.17c	dic1	meiotic dynein intermediate chain Dic1
SPBC1718.02	hop1	linear element associated protein Hop1
SPAC1006.04c	mcp3	sequence orphan
SPBC216.02	mcp5	cortical anchoring factor for dynein Mcp5/Num1
SPBC582.06c	mcp6	horsetail movement protein Hrs1/Mcp6
SPBC32H8.11	mei4	meiotic forkhead transcription factor Mei4
SPAC14C4.03	mek1	Cds1/Rad53/Chk2 family protein kinase Mek1
SPAC222.15	meu13	Tat binding protein 1(TBP-1)-interacting protein (TBPIP) homolog (predicted)
SPAP27G11.08c	meu32	sequence orphan Meu32
SPCC11E10.03	mug1	dynactin complex subunit, dynamitin (predicted)
SPAC57A10.04	mug10	Rho guanine nucleotide exchange factor (predicted)
SPCC1393.07c	mug4	sequence orphan, possibly DNAJ
SPBP8B7.04	mug45	sequence orphan
SPAC32A11.01	mug8	conserved fungal protein
SPAC25G10.04c	rec10	meiotic recombination protein Rec10
SPCC4E9.01c	rec11	meiotic cohesin complex subunit Rec11
SPAC17A5.18c	rec25	meiotic recombination protein Rec25
SPBC29A10.14	rec8	meiotic cohesin complex subunit Rec8
SPBC2D10.06	rep1	MBF transcription factor complex subunit Rep1
SPAC1250.05	rpl3002	60S ribosomal protein L30 (predicted)
SPAC19G12.07c	rsd1	RNA-binding protein Rsd1 (predicted)
SPBC119.14	rti1	Rad22 homolog Rti1
SPBC29A10.02	spo5	meiotic RNA-binding protein 1
SPAC27D7.13c	ssm4	dynactin microtubule-binding subunit, p150-Glued Ssm4
SPAC23C4.07	tht2	meiotically upregulated gene Mug22
SPAC13A11.06		pyruvate decarboxylase (predicted)
SPAC29E6.07		sequence orphan
SPBC1271.09		glycerophosphodiester transporter (predicted)
SPBC2F12.05c		sterol binding ankyrin repeat protein (predicted)
SPCC1235.01		sequence orphan
SPCC1442.04c		meiotic recombination protein (predicted)
Pan3
Systematic name	Common name	Description
SPCC757.07c	ctt1	catalase
SPBPB2B2.13	gal1	galactokinase Gal1
SPBC3E7.02c	hsp16	heat shock protein Hsp16
SPAP8A3.04c	hsp9	heat shock protein Hsp9
SPBC16E9.16c	lsd90	Lsd90 protein
SPBPB2B2.02	mug180	esterase/lipase (predicted)
SPAC3C7.05c	mug191	alpha-1,6- mannanase (predicted)
SPCC965.06	osr2	potassium channel subunit/aldo-keto reductase (predicted)
SPCC338.12	pbi2	proteinase B inhibitor Pbi2 (predicted)
SPAC22H10.13	zym1	metallothionein Zym1
SPAC19G12.09		NADH/NADPH dependent indole-3-acetaldehyde reductase
SPAC22F8.05		alpha,alpha-trehalose-phosphate synthase (predicted)
SPAC23H3.15c		sequence orphan
SPAC27D7.09c		But2 family protein
SPAC27D7.11c		But2 family protein
SPAC637.03		conserved fungal protein
SPAC6B12.13		protein phosphatase inhibitor (predicted)
SPAC977.14c		aldo/keto reductase, unknown biological role
SPACUNK4.16c		alpha,alpha-trehalose-phosphate synthase (predicted)
SPBC11C11.06c		sequence orphan
SPBC16A3.02c		mitochondrial conserved protein (predicted)
SPBC19C7.04c		conserved fungal protein
SPBC215.11c		aldo/keto reductase, unknown biological role
SPBC21C3.19		SBDS family protein Rtc3 (predicted)
SPBC36.02c		spermidine family transporter (predicted)
SPBC725.10		tspO homolog, involved in the cytoplasmic to mitochondrial transport of haem (predicted)
SPBPB21E7.04c		human COMT ortholog 2
SPBPB2B2.01		amino acid permease (predicted)
SPBPB2B2.05		peptidase family C26 protein
SPBPB2B2.06c		phosphoprotein phosphatase (predicted)
Rnc1
Systematic name	Common name	Description
SPAPB1A10.09	ase1	antiparallel microtubule cross-linking factor Ase1
SPAC3A12.14	cam1	calmodulin Cam1
SPAC24H6.05	cdc25	M phase inducer phosphatase Cdc25
SPAC17H9.19c	cdt2	WD repeat protein Cdt2
SPAC8C9.03	cgs1	cAMP-dependent protein kinase regulatory subunit Cgs1
SPAC19G12.10c	cpy1	vacuolar carboxypeptidase Y
SPCC1682.11c	ctl1	choline transmembrane transporter family protein Ctl1
SPCC757.07c	ctt1	catalase
SPBC1604.01	egt1	Ergothioneine biosynthesis protein Egt1
SPBPB21E7.01c	eno102	enolase (predicted)
SPBPB2B2.13	gal1	galactokinase Gal1
SPBC29A10.08	gas2	1,3-beta-glucanosyltransferase Gas2 (predicted)
SPBC24C6.06	gpa1	G-protein alpha subunit
SPAC4F10.20	grx1	glutaredoxin Grx1
SPAC19G12.06c	hta2	histone H2A beta
SPBC29B5.02c	isp4	OPT oligopeptide transporter family Isp4
SPAC4A8.04	isp6	vacuolar serine protease Isp6
SPAC20G8.03	itr2	MFS myo-inositol transporter
SPBC4F6.06	kin1	microtubule affinity-regulating kinase Kin1
SPAC1D4.11c	lkh1	dual specificity protein kinase Lkh1
SPBC16E9.16c	lsd90	Lsd90 protein
SPAC13G7.04c	mac1	membrane anchored protein Mac1
SPBC25B2.02c	mam1	M-factor transporter Mam1
SPAC11E3.06	map1	MADS-box transcription factor Map1
SPCC1795.06	map2	P-factor pheromone Map2
SPAC27D7.03c	mei2	RNA-binding protein involved in meiosis Mei2
SPAC513.03	mfm2	M-factor precursor Mfm2
SPAC15A10.05c	mug182	NADHX epimerase (predicted)
SPCC1739.10	mug33	Tea1-interacting protein involved in exocytosis
SPBC19C7.12c	omh1	alpha-1,2-mannosyltransferase Omh1
SPCC965.06	osr2	potassium channel subunit/aldo-keto reductase (predicted)
SPCC16C4.03	pin1	peptidyl-prolyl cis-trans isomerase Pin1
SPCC1183.09c	pmp31	plasma membrane proteolipid Pmp31
SPCC1442.12	pps1	phosphatidylserine synthase Pps1
SPCC825.03c	psy1	SNARE Psy1
SPAC323.02c	pup2	20S proteasome complex subunit alpha 5, Pup2 (predicted)
SPAC26F1.10c	pyp1	tyrosine phosphatase Pyp1
SPAC57A7.08	pzh1	serine/threonine protein phosphatase Pzh1
SPAC17A2.13c	rad25	14-3-3 protein Rad25
SPBC19C2.05	ran1	serine/threonine protein kinase Ran1
SPBC23G7.08c	rga7	Rho-type GTPase activating protein Rga7
SPAC22F3.12c	rgs1	regulator of G-protein signaling Rgs1
SPBC28F2.12	rpb1	RNA polymerase II large subunit Rpb1
SPBC31A8.01c	rtn1	reticulon-like protein Rtn1
SPAC23C4.10	sec2	guanyl-nucleotide exchange factor Sec2 (predicted)
SPAC16E8.01	shd1	cytoskeletal protein binding protein Sla1 family, Shd1 (predicted)
SPAC31G5.09c	spk1	MAP kinase Spk1
SPBC32C12.02	ste11	transcription factor Ste11
SPAC1565.04c	ste4	adaptor protein Ste4
SPCC1442.01	ste6	guanyl-nucleotide exchange factor Ste6
SPAC26A3.01	sxa1	aspartic protease Sxa1
SPAC4F10.15c	wsp1	WASp homolog
SPAC25G10.03	zip1	transcription factor Zip1
SPAC13F5.07c		zf PARP type zinc finger protein
SPAC14C4.01c		DUF1770 family protein
SPAC15E1.02c		DUF1761 family protein
SPAC16A10.01		DUF1212 family protein
SPAC2F3.05c		xylose and arabinose reductase (predicted)
SPAC4C5.03		CTNS domain protein (SMART)
SPAC4D7.02c		glycerophosphoryl diester phosphodiesterase (predicted)
SPAC637.03		conserved fungal protein
SPAP32A8.03c		ubiquitin-protein ligase E3 (predicted)
SPAPB8E5.04c		Niemann-Pick disease type C2 protein hE1 homolog (predicted)
SPBC119.03		human COMT catechol O-methyltransferase homolog 1
SPBC11C11.06c		sequence orphan
SPBC19C7.04c		conserved fungal protein
SPBC1E8.05		conserved fungal protein
SPBC23G7.13c		urea transporter (predicted)
SPBC31F10.10c		zf-MYND type zinc finger protein
SPBC428.10		sequence orphan
SPBC725.10		tspO homolog, involved in the cytoplasmic to mitochondrial transport of haem (predicted)
SPBP8B7.15c		ubiquitin-protein ligase E3 RBBP6 family involved in mRNA cleavage (predicted)
SPBPB21E7.04c		human COMT ortholog 2
SPBPB2B2.01		amino acid permease (predicted)
SPCC338.18		sequence orphan
SPCC736.13		short chain dehydrogenase (predicted)
SPCC757.12		alpha-amylase homolog (predicted)
Red1
Systematic name	Common name	Description
SPBC1347.12	arp1	centractin family actin-like protein Arp1 (predicted)
SPAC22F3.02	atf31	transcription factor Atf31
SPAC6G9.13c	bqt1	bouquet formation protein Bqt1
SPBC14F5.12c	cbh2	CENP-B homolog Cbh2
SPAC1093.06c	dhc1	dynein heavy chain Dhc1
SPBC646.17c	dic1	meiotic dynein intermediate chain Dic1
SPAC458.04c	dli1	meiotic dynein intermediate light chain Dli1/Dil1
SPBC4.01	dni2	tetraspan protein Dni2 (predicted)
SPBC1718.02	hop1	linear element associated protein Hop1
SPAC1006.04c	mcp3	sequence orphan
SPBC216.02	mcp5	cortical anchoring factor for dynein Mcp5/Num1
SPBC582.06c	mcp6	horsetail movement protein Hrs1/Mcp6
SPAC13A11.03	mcp7	meiosis specific coiled-coil protein Mcp7
SPBC32H8.11	mei4	meiotic forkhead transcription factor Mei4
SPAC14C4.03	mek1	Cds1/Rad53/Chk2 family protein kinase Mek1
SPCC1223.12c	meu10	GPI anchored cell surface protein involved in ascospore wall assembly Meu10
SPAC222.15	meu13	Tat binding protein 1(TBP-1)-interacting protein (TBPIP) homolog (predicted)
SPBC409.11	meu18	sequence orphan
SPAC6B12.16	meu26	conserved fungal protein
SPAP27G11.08c	meu32	sequence orphan Meu32
SPBC1D7.04	mlo3	RNA binding protein Mlo3
SPAC15E1.07c	moa1	meiotic cohesin complex associated protein Moa1
SPAC23C11.10	mpn1	RNA processing protein (predicted)
SPCC11E10.03	mug1	dynactin complex subunit, dynamitin (predicted)
SPAC57A10.04	mug10	Rho guanine nucleotide exchange factor (predicted)
SPAC1A6.08c	mug125	sequence orphan
SPCC830.04c	mug128	sequence orphan
SPCC1393.07c	mug4	sequence orphan, possibly DNAJ
SPBP8B7.04	mug45	sequence orphan
SPAC32A11.01	mug8	conserved fungal protein
SPCC70.09c	mug9	conserved fungal protein
SPAC25G10.04c	rec10	meiotic recombination protein Rec10
SPCC4E9.01c	rec11	meiotic cohesin complex subunit Rec11
SPBC1711.14	rec15	meiotic recombination protein Rec15
SPAC17A5.18c	rec25	meiotic recombination protein Rec25
SPBC577.05c	rec27	meiotic recombination protein Rec27
SPBC29A10.14	rec8	meiotic cohesin complex subunit Rec8
SPBC2D10.06	rep1	MBF transcription factor complex subunit Rep1
SPAC2G11.05c	rim20	BRO1 domain protein Rim20 (predicted)
SPAC1250.05	rpl3002	60S ribosomal protein L30 (predicted)
SPAC19G12.07c	rsd1	RNA-binding protein Rsd1 (predicted)
SPBC119.14	rti1	Rad22 homolog Rti1
SPBC29A10.02	spo5	meiotic RNA-binding protein 1
SPAC27D7.13c	ssm4	dynactin microtubule-binding subunit, p150-Glued Ssm4
SPAC23C4.07	tht2	meiotically upregulated gene Mug22
SPCC11E10.05c	ynd1	nucleoside diphosphatase Ynd1
SPAC1142.09		dubious
SPAC15E1.10		PI31 proteasome inhibitor (predicted)
SPAC22G7.03		sequence orphan
SPAC29B12.13		S-(hydroxymethyl)glutathione synthase activity (predicted)
SPAC29E6.07		sequence orphan
SPAC4H3.12c		dubious
SPAC5H10.04		NADPH dehydrogenase (predicted)
SPAPB17E12.09		sequence orphan
SPAPB18E9.04c		sequence orphan
SPBC1271.09		glycerophosphodiester transporter (predicted)
SPBC1652.01		ribosomal RNA processing element (RRPE)-binding protein (predicted)
SPBC2F12.05c		sterol binding ankyrin repeat protein (predicted)
SPBC557.02c		conserved fungal protein
SPBC557.05		arrestin
SPBP8B7.15c		ubiquitin-protein ligase E3 RBBP6 family involved in mRNA cleavage (predicted)
SPCC1442.04c		meiotic recombination protein (predicted)
SPCC417.11c		glutamate-1-semialdehyde 2,1-aminomutase (predicted)
Rpm1
Systematic name	Common name	Description
SPAC27D7.09c		But2 family protein
SPAC27D7.11c		But2 family protein
Scw1
Systematic name	Common name	Description
SPCC63.02c	aah3	alpha-amylase homolog Aah3
SPBC947.01	alf1	ATP-dependent microtubule severing protein (predicted)
SPBC1539.08	arf6	ADP-ribosylation factor, Arf family Arf6
SPAPB1A10.09	ase1	antiparallel microtubule cross-linking factor Ase1
SPAC26H5.08c	bgl2	glucan beta-glucosidase Bgl2 (predicted)
SPCC1840.02c	bgs4	1,3-beta-glucan synthase subunit Bgs4
SPAC8F11.06	brr6	nuclear envelope protein Brr6/Brl1
SPAP8A3.08	cdc4	myosin II light chain
SPBC1289.01c	chr4	1,3-beta-glucan synthase regulatory factor Chf3/Chr4
SPCC830.06	cnb1	calcineurin regulatory subunit (calcineurin B)
SPAC26A3.10	cnt6	centaurin ADOP ribosylation factor GTPase activating protein family (predicted)
SPAC17G8.10c	dma1	mitotic spindle checkpoint ubiquitin ligase Dma1
SPAC19B12.02c	gas1	cell wall protein Gas1, 1,3-beta-glucanosyltransferase (predicted)
SPBC29A10.08	gas2	1,3-beta-glucanosyltransferase Gas2 (predicted)
SPAC11E3.13c	gas5	cell wall protein Gas5, 1,3-beta-glucanosyltransferase (predicted)
SPAC13G7.04c	mac1	membrane anchored protein Mac1
SPBC20F10.06	mad2	spindle checkpoint protein Mad2
SPBC21D10.06c	map4	cell surface agglutination protein Map4
SPAC25H1.05	meu29	sequence orphan
SPBC428.13c	mob1	Sid2-Mob1 kinase complex regulatory subunit Mob1
SPAC18B11.04	ncs1	neuronal calcium sensor related protein Ncs1
SPAC2F7.11	nrd1	RNA-binding protein Nrd1
SPBC19C7.12c	omh1	alpha-1,2-mannosyltransferase Omh1
SPBC119.08	pmk1	MAP kinase Pmk1
SPCC825.03c	psy1	SNARE Psy1
SPBC1921.06c	pvg3	galactosylxylosylprotein 3-beta-galactosyltransferase Pvg1
SPAC6F6.06c	rax2	cell polarity factor Rax2
SPAC13A11.01c	rga8	Rho-type GTPase activating protein Rga8
SPAC1006.06	rgf2	RhoGEF Rgf2
SPAC22F3.12c	rgs1	regulator of G-protein signaling Rgs1
SPAC16.01	rho2	Rho family GTPase Rho2
SPAC3F10.15c	spo12	Spo12 family protein
SPAC144.13c	srw1	CDK inhibitor Srw1
SPBC32C12.02	ste11	transcription factor Ste11
SPBC25H2.04c	tim22	TIM22 inner membrane protein import complex subunit Tim22 (predicted)
SPBC215.14c	vps20	ESCRT III complex subunit Vps20
SPCC1906.03	wtf19	wtf element Wtf19
SPCC1020.12c	xap5	xap-5-like protein
SPCC1795.09	yps1	aspartic protease, yapsin Yps1
SPAC25G10.03	zip1	transcription factor Zip1
SPBC16E9.14c	zrg17	cation diffusion family zinc membrane transporter Zrg17
SPBC16D10.06	zrt1	ZIP zinc transporter Zrt1
SPAC1142.02c		TPR repeat protein, SGT2 family (predicted)
SPAC11G7.01		sequence orphan
SPAC17A5.09c		protein phosphatase regulatory subunit Glc9 (predicted)
SPAC17G6.11c		glucosidase (predicted)
SPAC17G8.02		uridine ribohydrolase (predicted)
SPAC227.06		Rab GTPase binding (predicted)
SPAC22F8.04		triose phosphate transporter (predicted)
SPAC23G3.05c		regulator of G-protein signaling (RGS) domain (predicted)
SPAC24H6.08		sequence orphan
SPAC27D7.09c		But2 family protein
SPAC27D7.11c		But2 family protein
SPAC29A4.17c		mitochondrial FUN14 family protein
SPAC31G5.02		ER chaperone Rot1 (predicted)
SPAC4F8.06		mitochondrial ribosomal protein subunit S12 (predicted)
SPAC7D4.03c		conserved fungal family
SPBC119.05c		Wiskott-Aldrich syndrome homolog binding protein Lsb1 (predicted)
SPBC1198.07c		mannan endo-1,6-alpha-mannosidase (predicted)
SPBC11C11.05		KRE9 family cell wall 1,6-beta-glucan biosynthesis protein (predicted)
SPBC15C4.06c		ubiquitin-protein ligase E3 (predicted)
SPBC17G9.13c		conserved fungal mitochondrial protein
SPBC19C2.10		BAR adaptor protein
SPBC1E8.05		conserved fungal protein
SPBC21B10.07		glycosyl hydrolase family 16 (predicted)
SPBC21B10.09		acetyl-CoA transporter (predicted)
SPBC36.11		sequence orphan
SPBC4F6.05c		lectin family glycoprotein receptor (predicted)
SPBC530.11c		transcription factor, zf-fungal binuclear cluster type (predicted)
SPBC8D2.17		alpha-1,2-galactosyltransferase (predicted)
SPBP22H7.03		beta-glucan synthesis-associated protein (predicted)
SPBPB21E7.04c		human COMT ortholog 2
SPCC1322.10		cell wall protein Pwp1
SPCC569.06		S. pombe specific multicopy membrane protein family 1
SPCC737.04		S. pombe specific UPF0300 family protein 6
SPCC757.12		alpha-amylase homolog (predicted)
Set1
Systematic name	Common name	Description
SPBPB21E7.07	aes1	enhancer of RNA-mediated gene silencing
SPAC56F8.16	esc1	transcription factor Esc1 (predicted)
SPAC1F8.05	isp3	sequence orphan
SPAC11E3.06	map1	MADS-box transcription factor Map1
SPAC27D7.03c	mei2	RNA-binding protein involved in meiosis Mei2
SPAC56F8.14c	mug115	sequence orphan
SPBP4G3.02	pho1	acid phosphatase Pho1
SPAC1006.01	psp3	vacuolar serine protease Psp3 (predicted)
SPAC13G7.02c	ssa1	heat shock protein Ssa1 (predicted)
SPBC32C12.02	ste11	transcription factor Ste11
SPAC2E1P3.05c		fungal cellulose binding domain protein
SPAC56F8.15		sequence orphan
SPAC750.07c		S. pombe specific GPI anchored protein family 1
SPAPB24D3.07c		sequence orphan
SPBC1271.09		glycerophosphodiester transporter (predicted)
SPBC19C7.04c		conserved fungal protein
SPBPB2B2.06c		phosphoprotein phosphatase (predicted)
SPCC584.16c		sequence orphan
SPCC70.08c		methyltransferase (predicted)
SPAC17H9.04c
Systematic name	Common name	Description
SPAC23A1.03	apt1	adenine phosphoribosyltransferase (APRT) (predicted)
SPBC800.06	brx1	ribosome biogenesis protein Brx1 (predicted)
SPAC27D7.12c	but1	neddylation pathway protein But1
SPAC17D4.02	cdc45	DNA replication pre-initiation complex subunit Cdc45
SPCC364.01	cif1	calnexin independence factor Cif1
SPAC17A2.04c	cns1	HSP chaperone complex subunit Cns1 (predicted)
SPAC1952.12c	csn71	COP9/signalosome complex subunit 7a (predicted)
SPBC2G5.03	ctu1	cytosolic thiouridylase subunit Ctu1
SPBC19C2.13c	ctu2	cytosolic thiouridylase subunit Ctu2
SPBC21H7.04	dbp7	ATP-dependent RNA helicase Dbp7 (predicted)
SPBC3D6.12	dip2	U3 snoRNA associated protein Dip2 (predicted)
SPAC17H9.05	ebp2	rRNA processing protein Ebp2 (predicted)
SPBC28E12.05	esf2	U3 snoRNP-associated protein Esf2 (predicted)
SPAP7G5.02c	gua2	GMP synthase [glutamine-hydrolyzing] Gua2 (predicted)
SPAC19D5.05c	imp3	U3 snoRNP-associated protein Imp3 (predicted)
SPAC23H3.02c	ini1	RING finger-like protein Ini1
SPAC23H4.08	iwr1	RNA polymerase II nuclear import protein Iwr1 (predicted)
SPBC1921.03c	mex67	mRNA export receptor, Tap, nucleoporin Mex67
SPAC30C2.02	mmd1	deoxyhypusine hydroxylase (predicted)
SPBC11G11.03	mrt4	mRNA turnover and ribosome assembly protein Mrt4 (predicted)
SPAC16C9.03	nmd3	export adaptor Nmd3 (predicted)
SPBC651.01c	nog1	GTP binding protein Nog1 (predicted)
SPBC3F6.04c	nop14	U3 snoRNP protein Nop14 (predicted)
SPBC9B6.07	nop52	nucleolar protein Nop52 family (predicted)
SPCC550.05	nse1	Smc5-6 complex non-SMC subunit 1
SPAC2C4.11c	rbp28	RNA-binding protein Rbp28
SPAC664.06	rlp7	ribosomal protein L7-like Rlp7 involved in ribosome biogenesis (predicted)
SPAC3G6.04	rnp24	RNA-binding protein Rnp24
SPAC22F3.08c	rok1	ATP-dependent RNA helicase Rok1 (predicted)
SPCC1259.03	rpa12	DNA-directed RNA polymerase complex I subunit Rpa12
SPBC30D10.18c	rpl102	60S ribosomal protein L10a
SPAC1250.05	rpl3002	60S ribosomal protein L30 (predicted)
SPBC16G5.10	rrp42	exosome subunit Rrp42
SPBC1A4.07c	sof1	U3 snoRNP-associated protein Sof1 (predicted)
SPAC24C9.15c	spn5	septin Spn5
SPBP35G2.13c	swc2	Swr1 complex complex subunit Swc2
SPCC417.08	tef3	translation elongation factor eEF3
SPAC9.10	thi9	thiamine transporter Thi9
SPCC1322.14c	vtc4	vacuolar transporter chaperone (VTC) complex subunit (predicted)
SPAC15A10.04c	zpr1	EF-1 alpha binding zinc finger protein Zpr1 (predicted)
SPBC336.02		18S rRNA dimethylase (predicted)
SPBC16E9.10c		AAA family ATPase Rix7 (predicted)
SPCC794.03		amino acid permease (predicted)
SPCC1494.06c		ATP-dependent RNA helicase Dbp9 (predicted)
SPAPB1A10.06c		ATP-dependent RNA helicase Dhr1 (predicted)
SPBC29A3.06		CGI-48 family (predicted)
SPAC11D3.01c		conserved fungal protein
SPBC16D10.01c		conserved fungal protein
SPBC3B8.05		diphthamide biosynthesis protein Dph1 (predicted)
SPBC18H10.20c		endocytosis regulator (predicted)
SPBC1604.18c		ESCRT III complex subunit (predicted)
SPBC1604.09c		exoribonuclease Rex4 (predicted)
SPAC27F1.06c		FKBP-type peptidyl-prolyl cis-trans isomerase (predicted)
SPCC24B10.18		human Leydig cell tumor 10 kDa protein homolog
SPCC2H8.02		inorganic phosphate transporter (predicted)
SPCC1450.10c		iron hydrogenase (predicted)
SPCC320.08		membrane transporter (predicted)
SPAC26A3.17c		N-methyltransferase (predicted)
SPCC18.05c		notchless-like protein (predicted)
SPAC14C4.11		polyphosphate synthetase (predicted)
SPBC2D10.19c		pre-60S shuttling factor (predicted)
SPCC23B6.02c		pre-ribosomal factor (predicted)
SPAC1751.04		pre-ribosomal protein Loc1 (predicted)
SPBC1703.05		protein kinase, RIO family (predicted)
SPAC13A11.06		pyruvate decarboxylase (predicted)
SPCC550.15c		ribosome biogenesis protein (predicted)
SPBP16F5.06		ribosome biogenesis protein Nop6 (predicted)
SPBP16F5.05c		ribosome biogenesis protein Nop8 (predicted)
SPCP1E11.08		ribosome biogenesis protein Nsa2 (predicted)
SPBC947.07		ribosome biogenesis protein Rrp14 (predicted)
SPAC23H4.15		ribosome biogenesis protein Tsr1 (predicted)
SPAC6F6.03c		ribosome export GTPase (predicted)
SPAC24C9.11		ribosome small subunit biogenesis protein (predicted)
SPCC320.11c		RNA-binding protein involved in ribosome biogenesis (predicted)
SPBP22H7.02c		RNA-binding protein Mrd1 (predicted)
SPAC26A3.06		rRNA (guanine) methyltransferase (predicted)
SPBC409.15		rRNA processing protein Tsr2 (predicted)
SPAC11H11.03c		SMR and DUF1771 domain protein (predicted)
SPAC1F12.02c		translationally controlled tumor protein homolog (predicted)
SPAC664.08c		traub family protein involved in ribosome biogenesis (predicted)
SPAC57A7.06		U3 snoRNP protein Utp14 (predicted)
SPAC19A8.07c		U3 snoRNP-associated protein Imp4 (predicted)
SPAC2E1P5.05		U3 snoRNP-associated protein Rrp9 (predicted)
SPBP8B7.10c		U3 snoRNP-associated protein Utp16 (predicted)
SPBC244.02c		U3 snoRNP-associated protein Utp6 (predicted)
SPBC1711.16		WD repeat protein (predicted)
SPBC1711.07		WD repeat protein Rrb1 (predicted)
SPBC4F6.13c		WD repeat/BOP1NT protein (predicted)
SPAC19B12.11c		zinc finger protein, human ZNF593 ortholog
SPBC18H10.07
Systematic name	Common name	Description
SPAPB24D3.10c	agl1	alpha-glucosidase Agl1
SPBC1198.14c	fbp1	fructose-1,6-bisphosphatase Fbp1
SPBC947.04	pfl3	cell surface glycoprotein (predicted), DIPSY family
SPBP4G3.02	pho1	acid phosphatase Pho1
SPBC27B12.10c	tom7	mitochondrial TOM complex subunit Tom7 (predicted)
SPAPB24D3.07c		sequence orphan
SPBC30B4.02c
Systematic name	Common name	Description
SPBC16E9.16c	lsd90	Lsd90 protein
SPAC343.12	rds1	conserved fungal protein
SPBC19C7.04c	SPBC19C7.04c	conserved fungal protein
SPBC21C3.19	SPBC21C3.19	SBDS family protein Rtc3 (predicted)
SPBC31F10.12
Systematic name	Common name	Description
SPBC31F10.11c	cwf4	complexed with Cdc5 protein Cwf4
SPBC21.07c	ppk24	serine/threonine protein kinase Ppk24
SPCC965.05c	thp1	uracil DNA N-glycosylase Thp1
SPCC736.05	wtf7	wtf element Wtf7
SPBC16G5.03		ubiquitin-protein ligase E3 (predicted)
SPCC550.08		N-acetyltransferase (predicted)
SPBC56F2.08c
Systematic name	Common name	Description
SPAPB24D3.10c	agl1	alpha-glucosidase Agl1
SPBC1198.14c	fbp1	fructose-1,6-bisphosphatase Fbp1
SPCC1742.01	gsf2	galactose-specific flocculin Gsf2
SPBC3E7.02c	hsp16	heat shock protein Hsp16
SPCC191.11	inv1	beta-fructofuranosidase
SPAC27D7.11c		But2 family protein
SPAC3G9.11c		pyruvate decarboxylase (predicted)
SPAC637.03		conserved fungal protein
SPBC23G7.13c		urea transporter (predicted)
SPBC25B2.08		sequence orphan
SPBC660.05		WW domain containing conserved fungal protein
SPCC584.16c		sequence orphan
spt6
Systematic name	Common name	Description
SPAC977.16c	dak2	dihydroxyacetone kinase Dak2
SPBPB2B2.13	gal1	galactokinase Gal1
SPCC622.08c	hta1	histone H2A alpha
SPAC19G12.06c	hta2	histone H2A beta
SPCC622.09	htb1	histone H2B Htb1
SPBC359.06	mug14	adducin
SPCC338.12	pbi2	proteinase B inhibitor Pbi2 (predicted)
SPAC144.04c	spe1	ornithine decarboxylase Spe1 (predicted)
SPCC1442.01	ste6	guanyl-nucleotide exchange factor Ste6
SPCC1020.06c	tal1	transaldolase (predicted)
SPAC14C4.01c		DUF1770 family protein
SPAC16E8.16		transcription factor TFIIB
SPAC27D7.09c		But2 family protein
SPAC27D7.11c		But2 family protein
SPACUNK4.10		glyoxylate reductase (predicted)
SPCC1739.08c		short chain dehydrogenase (predicted)
SPCC306.02c		Rab GTPase binding involved in ER to Golgi vesicle transport (predicted)
usp102
Systematic name	Common name	Description
SPAC26H5.08c	bgl2	glucan beta-glucosidase Bgl2 (predicted)
SPAC3A12.14	cam1	calmodulin Cam1
SPAC8C9.03	cgs1	cAMP-dependent protein kinase regulatory subunit Cgs1
SPAC19G12.10c	cpy1	vacuolar carboxypeptidase Y
SPBC215.05	gpd1	glycerol-3-phosphate dehydrogenase Gpd1
SPBC15D4.02	gsf1	transcription factor, zf-fungal binuclear cluster type Gsf1
SPAC688.04c	gst3	glutathione S-transferase Gst3
SPBC3E7.02c	hsp16	heat shock protein Hsp16
SPBC16E9.16c	lsd90	Lsd90 protein
SPAC15A10.10	mde6	Muskelin homolog (predicted)
SPBC56F2.06	mug147	sequence orphan
SPAC18B11.04	ncs1	neuronal calcium sensor related protein Ncs1
SPCC338.12	pbi2	proteinase B inhibitor Pbi2 (predicted)
SPAC1006.01	psp3	vacuolar serine protease Psp3 (predicted)
SPAC25G10.04c	rec10	meiotic recombination protein Rec10
SPAC13G7.02c	ssa1	heat shock protein Ssa1 (predicted)
SPAC16E8.16		transcription factor TFIIB
SPAC23C11.06c		hydrolase (inferred_from_context)
SPAC23H3.15c		sequence orphan
SPAC27D7.09c		But2 family protein
SPAC27D7.11c		But2 family protein
SPAC29B12.13		S-(hydroxymethyl)glutathione synthase activity (predicted)
SPAC29E6.07		sequence orphan
SPAC32A11.02c		conserved fungal protein
SPAC3A11.10c		dipeptidyl peptidase (predicted)
SPAC4H3.08		3-hydroxyacyl-CoA dehydrogenase (predicted)
SPAC637.03		conserved fungal protein
SPACUNK4.17		NAD binding dehydrogenase family protein
SPAPB18E9.04c		sequence orphan
SPAPB24D3.07c		sequence orphan
SPAPB2B4.04c		vacuolar calcium transporting P-type ATPase P2 type, Pmc1
SPBC119.03		human COMT catechol O-methyltransferase homolog 1
SPBC119.05c		Wiskott-Aldrich syndrome homolog binding protein Lsb1 (predicted)
SPBC17D11.08		WD repeat protein, DDB1 and CUL4-associated factor 7 (predicted)
SPBC19C7.04c		conserved fungal protein
SPBC21C3.19		SBDS family protein Rtc3 (predicted)
SPBC660.06		WW domain containing conserved fungal protein
SPBPB21E7.04c		human COMT ortholog 2
SPCC1322.10		cell wall protein Pwp1
SPCC16A11.01		plasma membrane protein involved in inositol lipid-mediated signaling (predicted)
SPCC191.01		sequence orphan
SPCC417.11c		glutamate-1-semialdehyde 2,1-aminomutase (predicted)
SPCC70.02c		mitochondrial ATPase inhibitor (predicted)
SPCC737.04		S. pombe specific UPF0300 family protein 6
SPCC757.12		alpha-amylase homolog (predicted)
vip1
Systematic name	Common name	Description
SPBC3B9.01		Hsp70 nucleotide exchange factor (predicted)
zfs1
Systematic name	Common name	Description
SPBC1734.12c	alg12	dolichyl pyrophosphate Man7GlcNAc2 alpha-1,6-mannosyltransferase Alg12 (predicted)
SPCC1494.03	arz1	armadillo repeat containing, Zfs1 target number 1
SPBC27.02c	ask1	DASH complex subunit Ask1
SPAC2G11.13	atg22	vacuolar amino acid efflux transporter Atg22
SPBC2G5.02c	ckb2	CK2 family regulatory subunit (predicted)
SPAC17A2.09c	csx1	RNA-binding protein Csx1
SPBC1685.13	fhn1	Fhn1 plasma membrane organization protein
SPAC1F8.06	fta5	cell surface glycoprotein
SPAC1002.11	gaa1	GPI-anchor transamidase complex subunit Gaa1 (predicted)
SPBC4B4.08	ght2	hexose transporter Ght2
SPCC1742.01	gsf2	galactose-specific flocculin Gsf2
SPBC16E9.16c	lsd90	Lsd90 protein
SPCC794.12c	mae2	malic enzyme, malate dehydrogenase (oxaloacetate decarboxylating), Mae2
SPBC317.01	mbx2	MADS-box transcription factor Pvg4
SPAC1F3.02c	mkh1	MEK kinase (MEKK) Mkh1
SPBC106.08c	mug2	cell surface glycoprotein, adhesion molecule (predicted), DUF1773 family protein 1
SPAC1834.09	mug51	variant protein kinase 19 family protein
SPAC8C9.16c	mug63	TLDc domain protein 1
SPCC4G3.05c	mus81	Holliday junction resolvase subunit Mus81
SPBC17D11.01	nep1	NEDD8 protease Nep1
SPAC3C7.14c	obr1	ubiquitinated histone-like protein Uhp1
SPAC31G5.11	pac2	cAMP-independent regulatory protein Pac2
SPAC27F1.08	pdt1	Nramp family manganese ion transporter
SPBC947.04	pfl3	cell surface glycoprotein (predicted), DIPSY family
SPCC736.15	pil1	eisosome BAR domain protein Pil1
SPBC106.11c	plg7	phospholipase A2, PAF family homolog
SPBC19F5.01c	puc1	cyclin Puc1
SPAC15A10.09c	pun1	SUR7 family protein Pun1 (predicted)
SPBC649.03	rhp14	XP-A family homolog Rhp14
SPCC330.02	rhp7	Rad7 homolog Rhp7
SPAC4F8.10c	stg1	SM22/transgelin-like actin modulating protein Stg1
SPBC577.13	syj2	inositol-polyphosphate 5-phosphatase, synaptojanin homolog 2 (predicted)
SPAPYUK71.03c	syn1	synaptotagmin family C2 domain protein, Syn1
SPAC19G12.15c	tpp1	trehalose-6-phosphate phosphatase Tpp1
SPBC1539.04	tts1	tetra spanning protein 1, Tts1
SPAC10F6.05c	ubc6	ubiquitin conjugating enzyme Ubc6 (predicted)
SPAC343.09	ubx3	UBX domain protein Ubx3, Cdc48 cofactor
SPBC649.04	uvi15	UV-induced protein Uvi15
SPAC10F6.06	vip1	RNA-binding protein Vip1
SPAC1B3.11c	ypt4	GTPase Ypt4
SPAC15E1.10		PI31 proteasome inhibitor (predicted)
SPAC17A5.10		conserved fungal protein
SPAC1A6.03c		phospholipase (predicted)
SPAC1B3.15c		vitamin H transporter (predicted)
SPAC227.03c		mitochondrial NAD transmembrane transporter (predicted)
SPAC24H6.13		DUF221 family protein implicated in Golgi to plasma membrane transport (predicted)
SPAC27D7.09c		But2 family protein
SPAC27D7.11c		But2 family protein
SPAC2H10.01		transcription factor, zf-fungal binuclear cluster type (predicted)
SPAC30C2.08		conserved fungal protein
SPAC31A2.12		arrestin/PY protein 1 (predicted)
SPAC343.06c		phospholipid scramblase (predicted)
SPAC3H5.09c		conserved eukaryotic mitochondrial protein (predicted)
SPAC630.04c		sequence orphan
SPAPB24D3.07c		sequence orphan
SPBC1105.08		EMP70 family
SPBC11B10.08		WW domain containing conserved fungal protein
SPBC1289.13c		alpha-1,2-galactosyltransferase (predicted)
SPBC20F10.03		conserved eukaryotic protein
SPBC215.11c		aldo/keto reductase, unknown biological role
SPBC215.13		sequence orphan, predicted GPI anchor
SPBC428.10		sequence orphan
SPBC725.10		tspO homolog, involved in the cytoplasmic to mitochondrial transport of haem (predicted)
SPCC1235.01		sequence orphan
SPCC1235.03		SMR domain protein, possibly involved in DNA repair and neddylation
SPCC1739.04c		sequence orphan
SPCC4B3.13		MatE family transporter (predicted)
SPCC63.14		conserved fungal protein
SPCC962.01		C2 domain protein
