# Supplementary material for: Systematic Analysis of the Role of RNA-Binding Proteins in the Regulation of RNA Stability
Source: PLoS Genet. 2014 Nov 6;10(11):e1004684. doi: 10.1371/journal.pgen.1004684 (PMC4222612; doi:10.1371/journal.pgen.1004684)
Supplement: Table S3 — Up-regulated mRNAs. (XLSX) [file pgen.1004684.s009.xlsx]

## Sheet: Sheet1
Table S3. Down-regulated mRNAs
Amo1
Systematic name	Common name	Description
SPBC428.11	met17	homocysteine synthase Met17
SPBP4G3.02	pho1	acid phosphatase Pho1
SPBC146.08c		translation initiation factor eIF1A-like (predicted)
SPBC26H8.11c		conserved fungal protein
SPBPB10D8.01		cysteine transporter (predicted)
SPBPB10D8.02c		arylsulfatase (predicted)
Cip2
Systematic name	Common name	Description
SPAC12G12.03	cip2	RNA-binding protein Cip2
SPBPB2B2.06c	SPBPB2B2.06c	phosphoprotein phosphatase (predicted)
Csx1
Systematic name	Common name	Description
SPAC17A2.09c	csx1	RNA-binding protein Csx1
SPAC3H1.11	hsr1	transcription factor Hsr1
SPCC794.12c	mae2	malic enzyme, malate dehydrogenase (oxaloacetate decarboxylating), Mae2
SPAC27D7.03c	mei2	RNA-binding protein involved in meiosis Mei2
SPAC513.03	mfm2	M-factor precursor Mfm2
SPBP4G3.02	pho1	acid phosphatase Pho1
SPAC110.01	ppk1	serine/threonine protein kinase Ppk1 (predicted)
SPBC13A2.04c	ptr2	PTR family peptide transporter Ptr2
SPBC32C12.02	ste11	transcription factor Ste11
SPAC1565.04c	ste4	adaptor protein Ste4
SPAC5H10.01		DUF1445 family protein
SPAC750.08c		NAD-dependent malic enzyme (predicted), partial
SPBPB10D8.02c		arylsulfatase (predicted)
Ctf1
Systematic name	Common name	Description
SPBC3B9.11c	ctf1	mRNA cleavage and polyadenylation specificity factor complex subunit Ctf1
SPCC132.04c	gdh2	NAD-dependent glutamate dehydrogenase Gdh2 (predicted)
SPCC4B3.05c	hem12	uroporphyrinogen decarboxylase Hem12 (predicted)
SPBC947.04	pfl3	cell surface glycoprotein (predicted), DIPSY family
SPBP4G3.02	pho1	acid phosphatase Pho1
SPAC27D7.14c	tpr1	RNA polymerase II associated Paf1 complex subunit Tpr1
SPAC22G7.06c	ura1	carbamoyl-phosphate synthase (glutamine hydrolyzing), aspartate carbamoyltransferase Ura1
SPAC9E9.14	vps24	ESCRT III complex subunit Vps24
SPBC19G7.02		4-amino-4-deoxychorismate lyase (predicted)
SPBC8E4.01c		inorganic phosphate transporter (predicted)
SPCC70.08c		methyltransferase (predicted)
Gar2
Systematic name	Common name	Description
SPCC191.02c	acs1	acetyl-CoA ligase (predicted)
SPBPB21E7.07	aes1	enhancer of RNA-mediated gene silencing
SPBC428.05c	arg12	argininosuccinate synthase Arg12
SPAC4G9.10	arg3	ornithine carbamoyltransferase Arg3
SPAC3C7.11c	cnx1	calnexin Cnx1
SPBC1815.01	eno101	enolase (predicted)
SPBC215.09c	erg10	acetyl-CoA C-acetyltransferase Erg10 (predicted)
SPAC140.02	gar2	nucleolar protein required for rRNA processing
SPAC31G5.14	gcv1	glycine decarboxylase T subunit (predicted)
SPCC132.04c	gdh2	NAD-dependent glutamate dehydrogenase Gdh2 (predicted)
SPCC1235.14	ght5	hexose transporter Ght5
SPCC548.06c	ght8	hexose transporter Ght8 (predicted)
SPAC26F1.06	gpm1	monomeric 2,3-bisphosphoglycerate (BPG)-dependent phosphoglycerate mutase (PGAM), Gpm1
SPAC20G4.03c	hri1	eIF2 alpha kinase Hri1
SPAC4F8.07c	hxk2	hexokinase 2
SPAP7G5.04c	lys1	aminoadipate-semialdehyde dehydrogenase
SPBC1683.07	mal1	maltase alpha-glucosidase Mal1
SPBC428.11	met17	homocysteine synthase Met17
SPAC9.09	met26	homocysteine methyltransferase Met26
SPBC409.11	meu18	sequence orphan
SPBC2G2.04c	mmf1	YjgF family protein Mmf1
SPAC1039.10	mmf2	homologous Pmf1 factor 1, isoleucine biosynthesis protein (predicted)
SPAC23C11.10	mpn1	RNA processing protein (predicted)
SPBC1604.05	pgi1	glucose-6-phosphate isomerase (predicted)
SPBC14F5.04c	pgk1	phosphoglycerate kinase Pgk1 (predicted)
SPBC15D4.15	pho2	4-nitrophenylphosphatase
SPAC1A6.04c	plb1	phospholipase B homolog Plb1
SPBC14F5.05c	sam1	S-adenosylmethionine synthetase
SPAC10F6.01c	sir1	sulfite reductase Sir1
SPBC26H8.01	thi2	thiazole biosynthetic enzyme
SPAC7D4.07c	trx1	cytosolic thioredoxin Trx1
SPBC19C2.04c	ubp11	ubiquitin C-terminal hydrolase Ubp11
SPAC1B3.16c	vht1	vitamin H transporter Vth1
SPAC10F6.06	vip1	RNA-binding protein Vip1
SPCC1442.16c	zta1	NADPH quinone oxidoreductase/ARE-binding protein (predicted)
SPAC1093.02		pyridoxamine 5'-phosphate oxidase (predicted)
SPAC11D3.18c		nicotinic acid plasma membrane transporter (predicted)
SPAC186.03		L-asparaginase (predicted)
SPAC227.17c		conserved protein
SPAC24B11.05		pyrimidine 5'-nucleotidase (predicted)
SPAC5H10.01		DUF1445 family protein
SPAC869.02c		nitric oxide dioxygenase (predicted)
SPAC869.05c		sulfate transporter (predicted)
SPAC8E11.10		sorbose reductase (predicted)
SPBC1271.07c		N-acetyltransferase (predicted)
SPBC1539.03c		argininosuccinate lyase (predicted)
SPBC1683.04		glycosyl hydrolase family 3 (predicted)
SPBC24C6.04		delta-1-pyrroline-5-carboxylate dehydrogenase (predicted)
SPBC3B8.03		saccharopine dehydrogenase (predicted)
SPBC660.16		phosphogluconate dehydrogenase, decarboxylating
SPBC839.16		C1-5,6,7,8-tetrahydrofolate (THF) synthase, trifunctional enzyme
SPBPB10D8.01		cysteine transporter (predicted)
SPBPB10D8.02c		arylsulfatase (predicted)
SPBPB21E7.09		L-asparaginase (predicted)
SPBPB2B2.09c		2-dehydropantoate 2-reductase (predicted)
SPCC1223.09		uricase (predicted)
SPCC191.03c		sequence orphan
SPCC364.07		D-3 phosphoglycerate dehydrogenase (predicted)
SPCC70.08c		methyltransferase (predicted)
Pab2
Systematic name	Common name	Description
SPBC16E9.12c	pab2	poly(A) binding protein Pab2
SPAC977.17		MIP water channel (predicted)
SPBPB10D8.02c		arylsulfatase (predicted)
Pan3
Systematic name	Common name	Description
SPCC1393.10	ctr4	copper transporter complex subunit Ctr4
SPBP26C9.03c	fet4	iron/zinc ion transporter (predicted)
SPAC513.03	mfm2	M-factor precursor Mfm2
SPAC11D3.14c		5-oxoprolinase (ATP-hydrolizing) (predicted)
SPAC1B1.04c		poly(A)-specific ribonuclease complex subunit Pan3 (predicted)
SPAC513.04		sequence orphan
SPAC5H10.01		DUF1445 family protein
Red1
Systematic name	Common name	Description
SPBC359.03c	aat1	amino acid transporter Aat1
SPCC569.08c	ade5	phosphoribosylglycinamide formyltransferase (predicted)
SPCC1393.10	ctr4	copper transporter complex subunit Ctr4
SPAC57A10.03	cyp1	cyclophilin family peptidyl-prolyl cis-trans isomerase Cyp1
SPBC2G2.13c	dcd1	deoxycytidylate deaminase (predicted)
SPAC343.16	lys2	homoaconitate hydratase Lys2
SPAC11E3.06	map1	MADS-box transcription factor Map1
SPAC11D3.05	mfs2	MFS family membrane transporter Mfs2 (predicted)
SPBC8D2.09c	msl1	U2 snRNP-associated protein Msl1 (predicted)
SPBC359.04c	pfl7	cell surface glycoprotein (predicted), DIPSY family
SPBP4G3.02	pho1	acid phosphatase Pho1
SPAC23C11.04c	pnk1	DNA kinase/phosphatase Pnk1
SPAC1006.03c	red1	RNA elimination defective protein Red1
SPBC1685.11	rlp1	RecA family ATPase Rlp1
SPBC2G5.07c	rpc25	DNA-directed RNA polymerase III complex subunit Rpc25
SPAC5D6.05		mediator complex subunit Pmc6
SPAC1B3.04c		mitochondrial GTPase involved in translation Guf1 (predicted)
SPAC1F12.08		cytidylyltransferase (predicted)
SPAC25B8.15c		wybutosine biosynthesis protein Tyw3 (predicted)
SPAC5H10.01		DUF1445 family protein
SPAC7D4.05		hydrolase (predicted)
SPAC977.15		dienelactone hydrolase family
SPAC977.17		MIP water channel (predicted)
SPAC9G1.05		actin cortical patch component Aip1 (predicted)
SPBC18E5.10		iron sulfur cluster assembly protein (predicted)
SPBC23G7.13c		urea transporter (predicted)
SPBC359.01		amino acid permease (predicted)
SPBC365.11		GRIP domain protein
SPBC530.02		membrane transporter (predicted)
SPBC8E4.01c		inorganic phosphate transporter (predicted)
SPCC1620.13		phosphoglycerate mutase family (predicted)
SPCC1919.13c		ribosome biogenesis protein (predicted)
SPCC364.04c		CASP family protein involved in Golgi vesicle transport (predicted)
SPCC569.04		sequence orphan
SPCC794.01c		glucose-6-phosphate 1-dehydrogenase (predicted)
Rnc1
Systematic name	Common name	Description
SPBC14F5.09c	ade8	adenylosuccinate lyase Ade8
SPCC18B5.01c	bfr1	brefeldin A efflux transporter Bfr1
SPAC1B3.17	clr2	chromatin silencing protein Clr2
SPAC9G1.12	cpd1	tRNA (m1A) methyltransferase complex catalytic subunit Cpd1
SPAC20G4.04c	hus1	checkpoint clamp complex protein Hus1
SPAP7G5.04c	lys1	aminoadipate-semialdehyde dehydrogenase
SPAC13G7.06	met16	phosphoadenosine phosphosulfate reductase
SPAC56F8.05c	mug64	BAR domain protein (predicted)
SPBC119.11c	pac1	double-strand-specific ribonuclease Pac1
SPBC17A3.07	pgr1	mitochondrial glutathione reductase Pgr1
SPBC16G5.13	ptf2	Mst2 histone acetytransferase acytyltransferase complex subunit
SPBC25D12.05	trm1	tRNA (guanine-N2-)-methyltransferase
SPAC1039.02		phosphoprotein phosphatase (predicted)
SPAC186.03		L-asparaginase (predicted)
SPAC24H6.10c		phospho-2-dehydro-3-deoxyheptonate aldolase (predicted)
SPAC27D7.08c		DUF890 family protein, predicted methyltransferase
SPAC2E1P3.05c		fungal cellulose binding domain protein
SPAC5H10.10		NADPH dehydrogenase (predicted)
SPAC977.12		L-asparaginase (predicted)
SPBC16H5.14c		short chain dehydrogenase DHRS family (predicted)
SPBC3H7.05c		mitochondrial Membrane Bound O-Acyl Transferase (MBOAT) family
SPBC4C3.03		homoserine kinase (predicted)
SPBC660.15		mRNA cleavage factor complex subunit (predicted)
SPBPB8B6.05c		L-asparaginase (predicted)
SPCC4B3.06c		NADPH-dependent FMN reductase (predicted)
SPCC569.05c		spermidine family transporter (predicted)
SPCC645.13		transcription elongation regulator (predicted)
Rpm1
Systematic name	Common name	Description
SPBC530.10c	anc1	mitochondrial adenine nucleotide carrier Anc1
SPAC14C4.14	atp1	F1-ATPase alpha subunit
SPBC29A3.10c	atp14	F1-ATPase subunit H (predicted)
SPBC13E7.04	atp16	F1-ATPase delta subunit (predicted)
SPBC1604.11	atp17	F0-ATPase subunit F (predicted)
SPAC222.12c	atp2	F1-ATPase beta subunit Atp2
SPAC22F3.07c	atp20	F0-ATPase subunit G (predicted)
SPBC1734.13	atp3	F1-ATPase gamma subunit (predicted)
SPBC1604.07	atp4	F0-ATPase subunit (predicted)
SPCC1840.06	atp5	F0-ATPase delta subunit (predicted)
SPBC29A10.13	atp7	F0-ATPase subunit D (predicted)
SPAC1296.02	cox4	cytochrome c oxidase subunit IV (predicted)
SPCC338.10c	cox5	cytochrome c oxidase subunit V (predicted)
SPAC1B2.04	cox6	cytochrome c oxidase subunit VI (predicted)
SPCC1259.05c	cox9	cytochrome c oxidase subunit VIIa (predicted)
SPBC29A3.18	cyt1	cytochrome c1 Cyt1 (predicted)
SPBC27B12.03c	erg32	C-5 sterol desaturase Erg32
SPCC18.18c	fum1	fumarate hydratase (predicted)
SPAC27D7.03c	mei2	RNA-binding protein involved in meiosis Mei2
SPBP23A10.15c	qcr1	mitochondrial processing peptidase (MPP) complex beta subunit Qcr1 (predicted)
SPBP4H10.08	qcr10	Reiske ISP-associated protein, ubiquinol-cytochrome-c reductase complex subunit Qcr10 (predicted)
SPCC613.10	qcr2	ubiquinol-cytochrome-c reductase complex core protein Qcr2 (predicted)
SPBC16C6.08c	qcr6	ubiquinol-cytochrome-c reductase complex subunit 8, hinge protein (predicted)
SPCC737.02c	qcr7	ubiquinol-cytochrome-c reductase complex subunit 6 (predicted)
SPAC1782.07	qcr8	ubiquinol-cytochrome-c reductase complex subunit 7
SPBC16H5.06	rip1	ubiquinol-cytochrome-c reductase complex subunit 5
SPCC1322.01	rpm1	mitochondrial 3'-5' exonuclease for RNA 3' ss-tail
SPAC1039.01		amino acid permease (predicted)
SPAC1486.01		manganese superoxide dismutase (predicted)
SPAC3A11.07		NADH dehydrogenase (predicted)
SPAPJ691.03		mitochondrial inner membrane organizing system protein (predicted)
SPBC1306.01c		mitochondrial translation elongation factor G (predicted)
SPBC1703.13c		mitochondrial inorganic phosphate transporter (predicted)
SPBC25H2.09		DUF1690 family protein
SPBC947.15c		mitochondrial NADH dehydrogenase (predicted)
SPBPB2B2.01		amino acid permease (predicted)
SPCC1442.05c		mitochondrial protein
SPCC70.02c		mitochondrial ATPase inhibitor (predicted)
Sce3
Systematic name	Common name	Description
SPBC18H10.04c	sce3	translation initiation factor (predicted)
SPBPB10D8.01		cysteine transporter (predicted)
SPBPB10D8.02c		arylsulfatase (predicted)
SPCC330.06c		thioredoxin peroxidase (predicted)
Scw1
SPAC11D3.13	hsp3104	ThiJ domain protein
SPCC16C4.07	scw1	RNA-binding protein Scw1
SPAC1039.01		amino acid permease (predicted)
SPAC1039.02		phosphoprotein phosphatase (predicted)
SPAC2E1P3.05c		fungal cellulose binding domain protein
SPBPB2B2.06c		phosphoprotein phosphatase (predicted)
SPCC569.05c		spermidine family transporter (predicted)
Set1
Systematic name	Common name	Description
SPCC569.08c	ade5	phosphoribosylglycinamide formyltransferase (predicted)
SPAC23H4.09	cdb4	curved DNA-binding protein Cdb4, peptidase family
SPAC17A2.04c	cns1	HSP chaperone complex subunit Cns1 (predicted)
SPCC16A11.07	coq10	mitochondrial ubiquinone binding protein Coq10
SPCC4B3.14	cwf20	complexed with Cdc5 protein Cwf20
SPCC550.02c	cwf5	RNA-binding protein Cwf5
SPAC821.09	eng1	endo-1,3-beta-glucanase Eng1
SPAC31G5.14	gcv1	glycine decarboxylase T subunit (predicted)
SPCC4B3.05c	hem12	uroporphyrinogen decarboxylase Hem12 (predicted)
SPAC1F5.07c	hem14	protoporphyrinogen oxidase Hem14 (predicted)
SPAC1805.06c	hem2	porphobilinogen synthase Hem2 (predicted)
SPAC23A1.19c	hrq1	RecQ type DNA helicase Hrq1 (predicted)
SPBC14F5.08	med7	mediator complex subunit Med7
SPAC15A10.05c	mug182	NADHX epimerase (predicted)
SPCC18B5.07c	nup61	nucleoporin Nup61
SPAC5H10.08c	pan6	pantoate-beta-alanine ligase
SPAC12B10.04	pby1	tubulin-tyrosine ligase Pby1 (predicted)
SPBC29A3.13	pdp1	PWWP domain protein Pdp1
SPBC3H7.12	rav2	RAVE complex subunit Rav2
SPBC3B9.07c	rpa43	DNA-directed RNA polymerase I complex subunit Rpa43
SPAC977.10	sod2	plasma membrane sodium ion/proton antiporter Sod2
SPBC11C11.08	srp1	SR family protein, human SRFS2 ortholog Srp1
SPAC17A5.12	ucp7	UBA/TPR/DNAJ domain protein Ucp7
SPAC186.05c		human TMEM165 homolog, congenital disorders of glycosylation
SPAC18G6.12c		hypothetical protein
SPAC2E1P5.03		DNAJ domain protein Erj5 (predicted)
SPAC3F10.06c		initiator methionine tRNA 2'-O-ribosyl phosphate transferase (predicted)
SPAC589.03c		sequence orphan
SPAC683.02c		translational activator, zf-CCHC type zinc finger protein (predicted)
SPAC750.05c		S. pombe specific 5Tm protein family
SPAC8C9.05		D-Tyr-tRNA deacylase (predicted)
SPBC1271.14		glutamate N-acetyltransferase (predicted)
SPBC1711.05		nucleocytoplasmic transport chaperone Srp40 (predicted)
SPBC27B12.07		conserved fungal protein
SPBP8B7.02		sequence orphan
SPBPB10D8.02c		arylsulfatase (predicted)
SPCC1840.07c		phosphoprotein phosphatase (predicted)
SPCC24B10.20		short chain dehydrogenase (predicted)
SPCC4G3.17		HD domain metal dependent phosphohydrolase (predicted)
SPCC5E4.05c		mitochondrial serine hydrolase (predicted)
SPCC613.03		conserved fungal protein
SPCC777.02		transcription factor (predicted)
SPC17H9.04c
Systematic name	Common name	Description
SPBP4G3.02	pho1	acid phosphatase Pho1
SPAC17H9.04c		RNA-binding protein
SPBPB10D8.01		cysteine transporter (predicted)
SPBPB10D8.02c		arylsulfatase (predicted)
SPBC18H10.07
Systematic name	Common name	Description
SPCC1393.10	ctr4	copper transporter complex subunit Ctr4
SPBC1683.09c	frp1	ferric-chelate reductase Frp1
SPBC359.04c	pfl7	cell surface glycoprotein (predicted), DIPSY family
SPBC1347.07	rex2	RNA exonuclease (predicted)
SPAP27G11.15	slx1	structure-specific endonuclease catalytic subunit
SPAC27D7.13c	ssm4	dynactin microtubule-binding subunit, p150-Glued Ssm4
SPAC1F8.03c	str3	siderophore-iron transporter Str3
SPAC1039.02		phosphoprotein phosphatase (predicted)
SPAC11D3.09		agmatinase (predicted)
SPAC11D3.17		transcription factor, zf-fungal binuclear cluster type
SPAC11D3.18c		nicotinic acid plasma membrane transporter (predicted)
SPAC186.05c		human TMEM165 homolog, congenital disorders of glycosylation
SPAC186.06		ER unfolded protein response protein (predicted)
SPAC26H5.09c		gfo/idh/mocA family oxidoreductase (predicted)
SPAC750.05c		S. pombe specific 5Tm protein family
SPAC977.15		dienelactone hydrolase family
SPBC1271.07c		N-acetyltransferase (predicted)
SPBC18H10.07		WW domain-binding protein 4 (predicted)
SPCC330.03c		NADPH-hemoprotein reductase (predicted)
SPCC4F11.05		dubious
SPCC965.14c		cytosine deaminase (predicted)
SPBC30B4.02c
Systematic name	Common name	Description
SPBC947.04	pfl3	cell surface glycoprotein (predicted), DIPSY family
SPAC750.07c		S. pombe specific GPI anchored protein family 1
SPBC30B4.02c		R3H and G-patch domain, implicated in splicing (predicted)
SPBC31F10.12
Systematic name	Common name	Description
SPBP4G3.02	pho1	acid phosphatase Pho1
SPBC31F10.12	tma20	RNA-binding protein Tma20 (predicted)
SPAC24B11.05		pyrimidine 5'-nucleotidase (predicted)
SPAC869.02c		nitric oxide dioxygenase (predicted)
SPBC1683.02		adenine/adenosine deaminase family (predicted)
SPBC1683.04		glycosyl hydrolase family 3 (predicted)
SPBC19C7.04c		conserved fungal protein
SPBPB10D8.01		cysteine transporter (predicted)
SPBPB10D8.02c		arylsulfatase (predicted)
SPBC56F2.08c
Systematic name	Common name	Description
SPAC1F8.03c	str3	siderophore-iron transporter Str3
SPCC794.03		amino acid permease (predicted)
Spt6
Systematic name	Common name	Description
SPBC646.06c	agn2	glucan endo-1,3-alpha-glucosidase Agn2
SPAC1250.04c	atl1	alkyltransferase-like protein Atl1
SPBC1289.16c	cao2	copper amine oxidase-like protein Cao2
SPBC21C3.08c	car2	ornithine transaminase Car2
SPBC1709.06	dus2	tRNA dihydrouridine synthase Dus2 (predicted)
SPCC622.19	jmj4	Jmj4 protein (predicted)
SPAPB8E5.03	mae1	malic acid transport protein Mae1
SPBC428.11	met17	homocysteine synthase Met17
SPAC27D7.04	omt2	4-alpha-hydroxytetrahydrobiopterin dehydratase (predicted)
SPBC947.04	pfl3	cell surface glycoprotein (predicted), DIPSY family
SPBC29A3.08	pof4	elongin-A, F-box protein Pof4 (predicted)
SPAC6F6.02c	pof5	F-box protein Pof5
SPAC227.16c	psf3	GINS complex subunit Psf3
SPAC869.10c	put4	proline specific plasma membrane permease Put4 (predicted)
SPAC1B3.16c	vht1	vitamin H transporter Vth1
SPAC186.05c		human TMEM165 homolog, congenital disorders of glycosylation
SPAC22A12.14c		BSD domain protein, unknown biological role
SPAC2E1P3.05c		fungal cellulose binding domain protein
SPAC694.04c		conserved eukaryotic protein
SPAC8E11.10		sorbose reductase (predicted)
SPAPB24D3.06c		DUF1749 family protein
SPBC1683.04		glycosyl hydrolase family 3 (predicted)
SPBC1703.11		optic atrophy 3 family protein
SPBPB10D8.01		cysteine transporter (predicted)
SPBPB10D8.02c		arylsulfatase (predicted)
SPCC965.14c		cytosine deaminase (predicted)
SPCPB1C11.03		cysteine transporter (predicted)
Usp102
Systematic name	Common name	Description
SPBC359.03c	aat1	amino acid transporter Aat1
SPAC144.03	ade2	adenylosuccinate synthetase Ade2
SPAC13G6.06c	gcv2	glycine cleavage complex subunit P (predicted)
SPCC794.12c	mae2	malic enzyme, malate dehydrogenase (oxaloacetate decarboxylating), Mae2
SPAC13A11.03	mcp7	meiosis specific coiled-coil protein Mcp7
SPAC27D7.03c	mei2	RNA-binding protein involved in meiosis Mei2
SPAP7G5.06	per1	plasma membrane amino acid permease Per1
SPAC17D4.01	pex7	peroxin-7 (predicted)
SPBP4G3.02	pho1	acid phosphatase Pho1
SPAC8C9.14	prr1	transcription factor Prr1
SPCC1442.10c	rpb3	RNA polymerase II subunit 3
SPBC2G2.05	rpl1603	60S ribosomal protein L13/L16 (predicted)
SPCC297.04c	set7	histone lysine methyltransferase Set7 (predicted)
SPAC977.10	sod2	plasma membrane sodium ion/proton antiporter Sod2
SPBC4B4.07c	usp102	U1 snRNP-associated protein Usp102
SPAC1039.01		amino acid permease (predicted)
SPAC1039.02		phosphoprotein phosphatase (predicted)
SPAC1B3.01c		uracil phosphoribosyltransferase (predicted)
SPAC20H4.05c		5'-methylthioribulose-1-phosphate dehydratase, adducin (predicted)
SPAC25B8.15c		wybutosine biosynthesis protein Tyw3 (predicted)
SPAC2E1P3.05c		fungal cellulose binding domain protein
SPAC750.08c		NAD-dependent malic enzyme (predicted), partial
SPAC806.04c		DUF89 family protein
SPAC922.04		sequence orphan
SPBC1683.02		adenine/adenosine deaminase family (predicted)
SPBC1685.04		sequence orphan
SPBC23G7.13c		urea transporter (predicted)
SPBC800.11		inosine-uridine preferring nucleoside hydrolase (predicted)
SPBP35G2.04c		sequence orphan
SPBPB21E7.09		L-asparaginase (predicted)
SPCC965.13		pyridoxal family membrane transporter (predicted)
Vip1
Systematic name	Common name	Description
SPAPB1A10.14	pof15	F-box protein (predicted)
SPAC10F6.06	vip1	RNA-binding protein Vip1
SPAC750.07c		S. pombe specific GPI anchored protein family 1
SPCC794.04c		membrane transporter (predicted)
Zfs1
Systematic name	Common name	Description
SPBC24C6.06	gpa1	G-protein alpha subunit
SPAC1039.09	isp5	amino acid permease Isp5
SPAC27D7.03c	mei2	RNA-binding protein involved in meiosis Mei2
SPAC513.03	mfm2	M-factor precursor Mfm2
SPBC32C12.02	ste11	transcription factor Ste11
SPAC1565.04c	ste4	adaptor protein Ste4
SPAC1B3.03c	wis2	cyclophilin family peptidyl-prolyl cis-trans isomerase Wis2
SPBPB2B2.09c		2-dehydropantoate 2-reductase (predicted)
SPCC576.02		hydantoin racemase family (predicted)
SPCC70.08c		methyltransferase (predicted)
