# Supplementary material for: Systematic Analysis of the Role of RNA-Binding Proteins in the Regulation of RNA Stability
Source: PLoS Genet. 2014 Nov 6;10(11):e1004684. doi: 10.1371/journal.pgen.1004684 (PMC4222612; doi:10.1371/journal.pgen.1004684)
Supplement: Table S4 — Gene enrichments. (XLSX) [file pgen.1004684.s010.xlsx]

## Sheet: Sheet1
Table S4. Gene enrichments
set1	P value
Downregulated
Repressed in htb1 brl1 brl2 set1 mutants (Tanny et al., PMID 17374714 )	5.5e-07
Upregulated
Top 500 Periodic Genes (3-studies) (Marguerat et al. PMID 16544289)	0.00265795
Induced in htb1 brl1 brl2 set1 mutants (Tanny et al., PMID 17374714 )	0.00063016
scw1
Downregulated (6 genes)
Upregulated (76 genes)
GO cell wall	1.8e-07
GO carbohydrate metabolic process	0.00030009
GO cell wall organization and biogenesis	<1.00E-8
GO site of polarized growth	5.49e-05
Best Periodic Genes (Rustici et al. PMID 15195092)	3.5e-05
Cell Cycle Cluster 1 (Rustici et al. PMID 15195092)	4.8e-07
Cell Cycle Cluster 2 (Rustici et al. PMID 15195092)	0.00526834
GPI-anchor Surface Proteins (De Groot et al. PMID 12845604)	4.409e-05
Top 500 Periodic Genes (3-studies) (Marguerat et al. PMID 16544289)	<1.00E-8
rnc1
Downregulated (27 genes)
GO amino acid and derivative metabolic process	0.00676999
Sty1-repressed (Chen et al. PMID 12529438)	0.00846114
Upregulated (77 genes)
GO conjugation	6.04e-06
GO response to stress	4e-08
GO signal transduction	0.00032208
-N-continuous-meiotic genes (Mata et al. PMID 3312161753)	2e-08
-N-delayed-meiotic genes (Mata et al. PMID 3312161753)	<1.00E-8
-N-total-meiotic genes (Mata et al. PMID 3312161753)	<1.00E-8
Atf1-activated (Chen et al. PMID 12529438)	2.4e-07
CESRup-all (Chen et al. PMID 12529438)	2e-08
CESRup-small (Chen et al. PMID 12529438)	<1.00E-8
Intron-less genes	0.00139466
Ste11-targets (Mata et al. PMID 17032641)	<1.00E-8
Sty1-repressed (Chen et al. PMID 12529438)	<1.00E-8
Top 500 Periodic Genes (3-studies) (Marguerat et al. PMID 16544289)	8e-08
rpm1
Downregulated (38)
GO transporter activity	<1.00E-8
GO mitochondrion	<1.00E-8
GO mitochondrial envelope	<1.00E-8
GO generation of precursor metabolites and energy	<1.00E-8
GO transport	0.00017986
GO membrane	<1.00E-8
GO oxidoreductase activity	1e-08
GO respiratory electron transport chain	<1.00E-8
GO cellular respiration	8.426e-05
Upregulated (2 genes)
cip2
Downregulated (2 genes)
Upregulated (60)
GO response to stress	<1.00E-8
GO peptidase activity	0.00840871
-N-continuous-meiotic genes (Mata et al. PMID 3312161753)	0.00157245
-N-total-meiotic genes (Mata et al. PMID 3312161753)	3.969e-05
Atf1-activated (Chen et al. PMID 12529438)	9.923e-05
CESRup-all (Chen et al. PMID 12529438)	<1.00E-8
CESRup-small (Chen et al. PMID 12529438)	<1.00E-8
Sty1-repressed (Chen et al. PMID 12529438)	3e-08
pab2
Downregulated (3 genes)
Upregulated (33)
GO meiosis	<1.00E-8
Early-meiotic genes (Mata et al. PMID 3312161753)	<1.00E-8
csx1
Downregulated (13 genes)
-N-delayed-meiotic genes (Mata et al. PMID 3312161753)	0.00029903
Repressed in htb1 brl1 brl2 set1 mutants (Tanny et al., PMID 17374714 )	0.00216025
Upregulated (13 genes)
amo1
Downregulated (6 genes)
Upregulated (38 genes)
GO response to stress	<1.00E-8
-N-continuous-meiotic genes (Mata et al. PMID 3312161753)	<1.00E-8
-N-total-meiotic genes (Mata et al. PMID 3312161753)	<1.00E-8
Atf1-activated (Chen et al. PMID 12529438)	<1.00E-8
CESRup-all (Chen et al. PMID 12529438)	<1.00E-8
CESRup-small (Chen et al. PMID 12529438)	<1.00E-8
Intron-less genes	3.3e-07
Late-meiotic genes (Mata et al. PMID 3312161753)	0.0078869
Sty1-repressed (Chen et al. PMID 12529438)	<1.00E-8
Sty1-repressed (Chen et al. PMID 12529438)	5.053e-05
Induced in htb1 brl1 brl2 set1 mutants (Tanny et al. PMID 17374714 )	2.53e-05
zfs1
Downregulated (10 genes)
GO conjugation	0.0001726
-N-delayed meiotic genes (Mata et al. PMID 3312161753)	8.906e-05
-N-total meiotic genes (Mata et al. PMID 3312161753)	0.00010965
Ste11-targets (Mata et al. PMID 17032641)	0.0006599
Upregulated (69)
GO response to stress	<1.00E-8
Atf1-activated (Chen et al. PMID 12529438)	0.00029858
CESRup-all (Chen et al. PMID 12529438)	<1.00E-8
CESRup-small (Chen et al. PMID 12529438)	1.4e-07
Intron-less genes	2.228e-05
Sty1-repressed (Chen et al. PMID 12529438)	0.00038906
gar2
Downregulated (59 genes)
GO cytoplasm	0.00269702
GO amino acid and derivative metabolic process	1.7e-07
GO oxidoreductase activity	1.188e-05
AminoAcidMetabolism Module(Tanay)	0.00024103
Intron-containing genes	0.00279254
Intron-less genes	4e-08
Upregulated genes (4)
ctf1
Downregulated (10 genes)
Upregulated (7 genes)
pan3
Downregulated (7 genes)
Upregulated (30 genes)
GO response to stress	<1.00E-8
-N-continuous meiotic genes (Mata et al. PMID 3312161753)	<1.00E-8
-N-total meiotic genes (Mata et al. PMID 3312161753)	<1.00E-8
Atf1-activated (Chen et al. PMID 12529438)	<1.00E-8
CESRup-all (Chen et al. PMID 12529438)	<1.00E-8
CESRup-small (Chen et al. PMID 12529438)	<1.00E-8
Intron-less genes	0.00076991
Sty1-repressed (Chen et al. PMID 12529438)	<1.00E-8
Top 500 Periodic Genes (3-studies) (Marguerat et al. PMID 16544289)	9.309e-05
Induced in htb1 brl1 brl2 set1 mutants (Tanny et al. PMID 17374714 )	2.58e-06
SPAC17H9.04c
Downregulated (4 genes)
Upregulated (89 genes)
GO RNA binding	8e-08
GO nucleus	2.38e-06
GO nucleolus	<1.00E-8
GO RNA metabolic process	2.6e-06
GO ribosome biogenesis and assembly	<1.00E-8
CESR-down (Chen et al. PMID 12529438)	<1.00E-8
Cell Cycle Cluster4 (Rustici et al. PMID 15195092)	0.00018101
eri1
Downregulated (0 genes)
Upregulated (22 genes)
GO response to stress	2.2e-07
Atf1-activated (Chen et al. PMID 12529438)	8.9e-07
CESRup-all (Chen et al. PMID 12529438)	2.749e-05
CESRup-small (Chen et al. PMID 12529438)	0.00013344
Intron-less genes	0.0117163
Late-meiotic genes (Mata et al. PMID 3312161753)	0.0412402
Sty1-repressed (Chen et al. PMID 12529438)	0.00618478
usp102
Downregulated (31 genes)
Upregulated (45 genes)
GO response to stress	<1.00E-8
-N-continuous meiotic genes (Mata et al. PMID 3312161753)	0.00351783
Atf1-activated (Chen et al. PMID 12529438)	<1.00E-8
CESRup-all (Chen et al. PMID 12529438)	<1.00E-8
CESRup-small (Chen et al. PMID 12529438)	<1.00E-8
Intron-less genes	0.00016116
Late-meiotic genes (Mata et al. PMID 3312161753)	1.55e-06
Sporulation Module(Tanay)	0.00031674
Sty1-activated (Chen et al. PMID 12529438)	<1.00E-8
Top 500 Periodic Genes (3-studies) (Marguerat et al. PMID 16544289)	2.8e-07
Induced in htb1 brl1 brl2 set1 mutants (Tanny et al., PMID 17374714 )	<1.00E-8
red1
Downregulated (35 genes)
Upregulated (63 genes)
GO DNA metabolic process	0.00129056
GO meiosis	<1.00E-8
Early-meiotic genes (Mata et al. PMID 3312161753)	<1.00E-8
spt6
Downregulated (27 genes)
Upregulated (17 genes)
Best Periodic Genes(Rustici et al. PMID 15195092)	0.00865412
CESRup-all (Chen et al. PMID 12529438)	0.00166113
Cell Cycle Cluster3 (Rustici et al. PMID 15195092)	0.00620618
Histones	0.00095684
Top 500 Periodic Genes (3-studies) (Marguerat et al. PMID 16544289)	0.00081707
Induced in htb1 brl1 brl2 set1 mutants (Tanny et al., PMID 17374714 )	0.00694193
SPBC56F2.08c
Downregulated (2 genes)
Upregulated (12 genes)
Atf1-activated (Chen et al. PMID 12529438)	0.0022203
CESRup-all (Chen et al. PMID 12529438)	0.0084714
CESRup-small (Chen et al. PMID 12529438)	0.0375392
Intron-less genes	0.0441908
Induced in htb1 brl1 brl2 set1 mutants (Tanny et al., PMID 17374714 )	4.5e-07
nrd1
Downregulated (1 gene)
Upregulated (8 genes)
Induced in htb1 brl1 brl2 set1 mutants (Tanny et al., PMID 17374714 )	0.0042504
SPBC18H10.07
Downregulated (21 genes)
Upregulated (6 genes)
vip1
Downregulated (4 gene)
Upregulated (1 genes)
mug187
Downregulated (1 gene)
Upregulated (58 genes)
GO amino acid and derivative metabolic process	0.00593287
GO oxidoreductase activity	0.00288086
GO lyase activity	0.0001065
-N-delayed meiotic genes (Mata et al. PMID 3312161753)	0.00903991
-N-total meiotic genes (Mata et al. PMID 3312161753)	3e-07
CESRup-all (Chen et al. PMID 12529438)	0.00071487
CESRup-small (Chen et al. PMID 12529438)	0.00211054
Intron-less genes	3.87e-06
Ste11-targets (Mata et al. PMID 17032641)	3.626e-05
Top 500 Periodic Genes (3-studies) (Marguerat et al. PMID 16544289)	0.00020654
SPBC30B4.02c
Downregulated (3 genes)
Upregulated (4 genes)
sce3
Downregulated (4 genes)
Upregulated (0 genes)
SPBC31F10.12
Downregulated (9 genes)
Upregulated (6 genes)
