# Supplementary material for: Systematic Analysis of the Role of RNA-Binding Proteins in the Regulation of RNA Stability
Source: PLoS Genet. 2014 Nov 6;10(11):e1004684. doi: 10.1371/journal.pgen.1004684 (PMC4222612; doi:10.1371/journal.pgen.1004684)
Supplement: Table S5 — Up-regulated ncRNAs. (XLSX) [file pgen.1004684.s011.xlsx]

## Sheet: Sheet1
Table S5. Up-regulated ncRNAs
SPBC660.11	SPAC1B1.04c	SPBC15D4.10c	SPBC16E9.12c	SPAC1006.03c	SPAC23A1.09c
SPNCRNA.130	SPNCRNA.525	SPNCRNA.314	SPNCRNA.103	SPNCRNA.301	SPNCRNA.05
SPNCRNA.29	SPNCRNA.275	SPNCRNA.111	SPNCRNA.04	SPNCRNA.278	SPNCRNA.136
SPNCRNA.531	SPNCRNA.41	SPNCRNA.28	SPNCRNA.21	SPNCRNA.491	SPNCRNA.458
SPNCRNA.532	SPNCRNA.18	SPNCRNA.314	SPNCRNA.123	SPNCRNA.242	SPNCRNA.06
	SPNCRNA.304	SPNCRNA.527	SPNCRNA.184	SPNCRNA.173	SPNCRNA.197
	SPNCRNA.134	SPNCRNA.445	SPNCRNA.242	SPNCRNA.243	SPNCRNA.291
	SPNCRNA.29	SPNCRNA.53	SPNCRNA.254	SPNCRNA.513	SPNCRNA.293
	SPNCRNA.134	SPNCRNA.32	SPNCRNA.173	SPNCRNA.254	SPNCRNA.314
	SPNCRNA.542		SPNCRNA.388	SPNCRNA.133	SPNCRNA.32
	SPNCRNA.304		SPNCRNA.186	SPNCRNA.04	SPNCRNA.44
	SPNCRNA.448		SPNCRNA.301	SPNCRNA.20
	SPNCRNA.244		SPNCRNA.53	SPNCRNA.184
	SPNCRNA.18		SPNCRNA.52	SPNCRNA.103
	SPNCRNA.07		SPNCRNA.402	SPNCRNA.392
	SPNCRNA.159		SPNCRNA.423	SPNCRNA.517
	SPNCRNA.529		SPNCRNA.445	SPNCRNA.405
	SPNCRNA.383		SPNCRNA.491	SPNCRNA.239
	SPNCRNA.52			SPNCRNA.21
	SPNCRNA.133			SPNCRNA.532
	SPNCRNA.41			SPNCRNA.388
				SPNCRNA.123
				SPNCRNA.423
				SPNCRNA.478
				SPNCRNA.198
				SPNCRNA.228
				SPNCRNA.424
				SPNCRNA.253
				SPNCRNA.52
				SPNCRNA.14
				SPNCRNA.466
				SPNCRNA.445
				SPNCRNA.130
				SPNCRNA.101
				SPNCRNA.402
				SPNCRNA.07
