# Supplementary material for: Systematic Analysis of the Role of RNA-Binding Proteins in the Regulation of RNA Stability
Source: PLoS Genet. 2014 Nov 6;10(11):e1004684. doi: 10.1371/journal.pgen.1004684 (PMC4222612; doi:10.1371/journal.pgen.1004684)
Supplement: Table S6 — Up-regulated introns. (XLSX) [file pgen.1004684.s012.xlsx]

## Sheet: Sheet1
Table S6. Upregulated introns
SPAC30D11.14c	SPBC18H10.07	SPBC4B4.07c	SPBC16E9.12c	SPAC1006.03c	SPAC23A1.09c
SPBC1703.11I	SPAC2F3.16I	SPAC16.02cI	SPBP8B7.16cI	SPAC1250.05I	SPAC630.11I
SPBC8D2.07cI	SPCC830.10I	SPAC22H10.02I	SPAC1250.05I	SPAC1556.06.1I	SPAC27E2.10cI
SPAC22H10.05cI	SPAC4F8.03I	SPBC3D6.06cI	SPBC30D10.18cI	SPBC2G2.09cI	SPBC660.16I
SPBC2G2.11I	SPBC354.14cI	SPCC1183.02I	SPBC2F12.05cI	SPAC16E8.16I	SPAC6F12.07I
SPBC839.17cI	SPBC691.05cI	SPBP4H10.20I		SPAC9G1.13cI	SPAC890.07cI
SPAC25G10.05cI	SPCC1919.03cI	SPCC16C4.22I		SPBC30D10.18cI	SPAC6F6.15I
SPAC19A8.04I	SPBC11B10.09I	SPAPB17E12.13I		SPBC649.02I	SPBC839.17cI
SPBC17D11.01I	SPBC428.06cI	SPAC29E6.08I		SPBC2F12.05cI	SPAC3A11.06I
SPCC16A11.10cI	SPBC244.01cI	SPAC1639.01cI			SPCC1322.08I
SPBC1347.13cI	SPBC713.10I	SPCC16A11.10cI			SPAC15F9.03cI
SPBPJ4664.05I	SPAC6F6.15I	SPAC222.03cI			SPBC19G7.17I
SPBC1685.10I	SPAC644.11cI	SPCC553.06I			SPBC1271.12I
SPBC18E5.03cI	SPBP8B7.11I	SPBC106.18I			SPAC20H4.05cI
SPAC29A4.02cI	SPAC18B11.08cI	SPAC4F10.14cI			SPAC1687.21I
SPAC630.14cI	SPBC106.16I	SPCC1494.02cI			SPBC19C7.10I
SPBC106.18I	SPBC32H8.05I	SPBC577.03cI
SPAC4F10.14cI	SPBC13G1.02I	SPAC1F3.09I
	SPAC3H8.10I	SPBC1289.02cI
	SPBC11G11.03I	SPBC4F6.04I
	SPBC1703.11I	SPBC3B9.13cI
	SPAC1805.13I	SPCC1259.12cI
	SPBC1734.15I	SPCC24B10.09I
	SPAC20G8.09cI	SPAC23H4.02I
	SPAC3G9.06I	SPAC664.06I
	SPBC14C8.04I	SPCC613.05cI
	SPAC2F3.17cI
	SPBC1734.14cI
	SPCC1393.09cI
	SPBP16F5.07I
	SPBC776.07I
	SPCC24B10.17I
	SPAC607.03cI
	SPAC1F7.04I
	SPCC613.09I
	SPBC29A3.04I
	SPBC1778.08cI
	SPCC1450.04I
	SPAC1486.01I
	SPAC4F10.03cI
	SPAC1F7.05I
	SPCC548.02cI
	SPBC11B10.07cI
	SPBP23A10.12I
	SPAC1F3.05I
	SPCC16C4.03I
	SPAC1751.03I
	SPBC19G7.17I
	SPBC365.14cI
	SPCC1442.19I
	SPBC83.15I
	SPAC3H5.07I
	SPAC24C9.16cI
	SPCC1827.06cI
	SPAC22H10.05cI
	SPAC1556.07I
	SPAC1071.08I
	SPAC11E3.04cI
	SPAC10F6.16I
	SPBC839.17cI
	SPAC3A11.13I
	SPAP14E8.02I
	SPBC582.09I
	SPCC1682.01I
	SPCC16C4.10I
	SPCC1020.04cI
	SPAC8C9.08I
	SPAC4D7.05I
	SPBC365.06I
	SPAC14C4.14I
	SPAC6F6.12I
	SPBC337.14I
	SPCC1450.08cI
	SPAC26A3.15cI
	SPBC1685.09I
	SPBC1271.12I
	SPAC22E12.16cI
	SPBC18H10.14I
	SPCC1919.06cI
	SPAC17G6.06I
	SPBP4H10.20I
	SPCC1322.09I
	SPCP1E11.09cI
	SPAC1834.10cI
	SPAC25G10.05cI
	SPAC19A8.04I
	SPBP22H7.06I
	SPBPJ4664.05I
	SPBC1685.10I
	SPAC10F6.03cI
	SPAC6F12.13cI
	SPBC577.02I
	SPCC830.02I
	SPBC649.04I
	SPAC12B10.13I
	SPCC970.11cI
	SPAC644.15I
	SPAC23A1.03I
	SPBC19F5.05cI
	SPBC4.02cI
	SPAC3G9.03I
	SPBC887.05cI
	SPAC31G5.17cI
	SPAC1805.02cI
	SPCC962.04I
	SPCC576.16cI
	SPBC19G7.03cI
	SPAC2H10.02cI
	SPBC119.02I
	SPBC1347.13cI
	SPCC970.05I
	SPBC17G9.07I
	SPCC18.18cI
	SPBC119.18I
	SPBC25H2.16cI
	SPBC56F2.14I
	SPBC1703.07I
	SPAC17A2.13cI
	SPCC16A11.10cI
	SPAC29A4.02cI
	SPCC794.02I
	SPBC19G7.06I
	SPBC800.04cI
	SPBC18E5.03cI
	SPCC1183.02I
	SPAC222.03cI
	SPBC21C3.13I
	SPAC3A12.14I
	SPCC18.14cI
	SPAC17G8.08cI
	SPCC24B10.09I
	SPAC3A11.12cI
	SPBC11B10.02cI
	SPAC328.09I
	SPBC577.03cI
	SPAC4D7.04cI
	SPAC8E11.02cI
	SPBC16A3.08cI
	SPAC589.12I
	SPAPB17E12.13I
	SPBC106.18I
	SPBC3B8.04cI
	SPAC22H10.02I
	SPAC227.19cI
	SPAC1D4.08I
	SPBC530.11cI
	SPBC660.11I
	SPAC16.02cI
	SPCC613.05cI
	SPCC132.03I
	SPBC4B4.01cI
	SPBC3B9.13cI
	SPAC15E1.03I
	SPCC1494.02cI
	SPCC1223.05cI
	SPCC1672.01I
	SPBC947.14cI
	SPCC16C4.22I
	SPBC3D6.06cI
	SPBC4F6.04I
	SPAC664.06I
	SPAC328.10cI
	SPAC29E6.08I
	SPAC4F10.14cI
	SPBC18H10.12cI
