# Supplementary material for: Systematic Analysis of the Role of RNA-Binding Proteins in the Regulation of RNA Stability
Source: PLoS Genet. 2014 Nov 6;10(11):e1004684. doi: 10.1371/journal.pgen.1004684 (PMC4222612; doi:10.1371/journal.pgen.1004684)
Supplement: Table S7 — RNA half-lives. (XLSX) [file pgen.1004684.s013.xlsx]

## Sheet: Sheet1
Table S7. RNA half-lives
# Half-lives in seven independent experiments and average
# All half-lives are in minutes
# Intron names have an 'I' attached to their name
Gene name	Experiment 1	Experiment 2	Experiment 3	Experiment 4	Experiment 5	Experiment 6	Experiment 7	Average half-life	Feature type
SPBC14F5.06I	4.46707		4.17795	3.02118	0.574246	5.16097	1.58378	3.1642	intron
SPAP7G5.02cI	3.91746			3.24826		3.41744		3.52772	intron
SPBC776.04I				3.74832				3.74832	intron
SPBC776.02cI			3.95661					3.95661	intron
SPAC1F5.03cI			4.51624	3.49997				4.00811	intron
SPAC56E4.04cI	2.84704		4.59225	5.04286				4.16072	intron
SPAC16.02cI	4.78732	1.86313	3.87027	3.8448	4.12867	5.05178	6.54867	4.29923	intron
SPCC330.03cI							4.56941	4.56941	intron
SPBC16A3.12cI	4.45204		6.46883	5.34595		4.24707	3.36846	4.77647	intron
SPCC285.17I	4.09846		5.72127	4.93944	4.35746	4.94848	5.25909	4.88737	intron
SPCC584.11cI			4.91134	6.58574		3.36214		4.95307	intron
SPCC188.02I			5.91135	4.54626				5.2288	intron
SPBC2G2.08I	5.1022		5.53805	5.92967		6.37656		5.73662	intron
SPAC14C4.14I	6.5468		7.54879	6.44088		5.34194	2.81956	5.73959	intron
SPAC1751.03I			5.966					5.966	intron
SPCC1235.10cI						6.08237		6.08237	intron
SPBC12C2.11I			5.60085	6.65363				6.12724	intron
SPCC1682.09cI	5.23589		6.44999	7.05915				6.24835	intron
SPAC32A11.01I	6.64148	5.52386	6.98986	7.66784	5.08392	6.51701	5.48839	6.27319	intron
SPAC8C9.14I	6.00521	7.34339	7.82384	6.18095	4.67043	5.89041	6.24995	6.30917	intron
SPAC2E12.02I	5.46725		7.8168			5.72163		6.33523	intron
SPAC19A8.04I	6.97358	7.03224	6.44972	5.98212	5.86174		6.19799	6.41623	intron
SPBC354.08c	6.094	6.07541	6.6211	8.23852	4.19407	6.27917	7.91425	6.48807	CDS
SPBC1347.06cI	6.18971		6.76263	6.26573		7.30582	6.11189	6.52715	intron
SPCC553.02I	5.60721		6.85585	6.70032		7.36409	6.17714	6.54092	intron
SPAC8C9.08I	9.45009		5.76951	8.98283			1.99635	6.5497	intron
SPBC660.16I	6.31236	3.5328	7.35506	7.37234	8.35908	8.39791	5.18455	6.64487	intron
SPBC1711.08I	6.68383	3.22927	7.38063	8.80775		8.83683	5.28762	6.70432	intron
SPCC576.05I	7.69674		8.11773	8.04351		3.71352	5.99318	6.71294	intron
SPAC1F7.04I			6.61522			6.92937		6.7723	intron
SPBC1703.10I	4.2735		11.0574	6.655		7.2412	4.88444	6.82231	intron
SPBC1271.04cI				6.92561				6.92561	intron
SPBC902.05cI						6.93324		6.93324	intron
SPAC2G11.09I	7.57053		6.32666					6.94859	intron
SPCC1840.10I						6.98229		6.98229	intron
SPAC1F7.05I	7.36399		10.7635	4.47413		7.86955	5.59784	7.21381	intron
SPBC83.15I	6.83332		6.93667	7.49235		7.68024	7.30448	7.24941	intron
SPAC328.01cI	7.04636		9.70287			7.27791	5.00125	7.2571	intron
SPCC736.05I						7.34627		7.34627	intron
SPBC19G7.17I	8.12154		7.42742	6.6287		8.18768	6.4898	7.37103	intron
SPBP8B7.11I			7.40759					7.40759	intron
SPAC13A11.04cI	7.38811		8.51729	6.94346		6.82043	7.3771	7.40928	intron
SPBC18H10.02I			7.45288					7.45288	intron
SPCC736.08I			7.47581					7.47581	intron
SPAC630.14cI	8.5929	4.21984	8.07788	10.3876	7.19488	7.6801	6.5241	7.52532	intron
SPAC16E8.03I						8.79716	6.27567	7.53641	intron
SPBC365.14cI	6.10348		6.69672	7.11042		10.6998	7.19348	7.56079	intron
SPAC17A2.07c	7.61317	9.05164	8.41125	7.29004	6.04099	7.32434	7.54195	7.61048	CDS
SPAC26A3.10I	7.87907		11.2503	8.05514	6.70843	6.23419	5.68861	7.63596	intron
SPBC19F5.04I			7.19408	7.9242		8.80409	6.67225	7.64865	intron
SPBC887.02I						7.65064		7.65064	intron
SPAPB18E9.02cI	9.15909	4.3851	8.97191	7.3315	8.22747	6.67437	9.01511	7.68065	intron
SPAC6F12.13cI	6.07458		7.12893	7.48392	8.16116	10.788	6.46034	7.68282	intron
SPBC887.06cI			8.47682			6.90513		7.69097	intron
SPAC631.02I	7.40405		9.53484	5.68167		6.31181	9.54132	7.69474	intron
SPCC548.03cI						8.69895	6.77213	7.73554	intron
SPCC320.06	8.44045	7.10571	9.71257	8.37988	6.65363	6.72716	7.444	7.78048	CDS
SPCP1E11.04cI	8.60698		7.62158	7.31405		7.3618	8.0091	7.7827	intron
SPAC4D7.05I				7.79653				7.79653	intron
SPBC17D11.07cI			7.81353					7.81353	intron
SPBC557.04I			7.87896					7.87896	intron
SPBC1271.12I	6.77651	9.76175	6.83821	6.43692	11.5814	8.75867	5.88294	8.0052	intron
SPBC582.04cI	7.87116		9.4595	9.66173		8.42563	4.73335	8.03027	intron
SPCC1235.11I	7.43312		9.80412	9.85382	6.93101	8.28879	5.94522	8.04268	intron
SPBC36.04I	6.50193	3.86681	12.0473	8.41553		12.0158	5.58015	8.07125	intron
SPAC1556.07I	9.96717						6.2476	8.10739	intron
SPCC1827.06cI	8.06001		7.47713			8.92074		8.15263	intron
SPCC18.15I				8.23424				8.23424	intron
SPAC4F10.13cI	9.4994		9.47579	5.78752				8.25424	intron
SPAC23C11.11I				8.28442				8.28442	intron
SPCC1919.01I				6.04908		10.644		8.34656	intron
SPAC3G9.06I			7.95313			8.79162		8.37237	intron
SPBC11B10.01I				7.58743			9.24885	8.41814	intron
SPAC1006.03cI	8.85891	8.24837	9.58333	8.96155	9.227	7.20171	6.84941	8.41861	intron
SPAC17G6.12I			7.01921	7.78909		10.1037	8.79642	8.4271	intron
SPAC328.09I	8.71754		9.79063	8.0372	7.75852	9.59849	6.94456	8.47449	intron
SPAC8E11.02cI	7.56874	4.73676	9.07688	8.4278	12.3245	8.87487	8.78878	8.54262	intron
SPBC649.04I	6.9709	13.0266	8.20867	7.82931	9.03685	8.1182	6.61143	8.54313	intron
SPAC821.12I			8.68358					8.68358	intron
SPCC736.12cI	8.22007		11.8544	7.59464		7.39355	8.51708	8.71595	intron
SPCC965.03I	7.23927		10.2797	10.6517		8.88993	6.69062	8.75024	intron
SPCC830.05cI			8.75255					8.75255	intron
SPBC16G5.16I	9.024		10.8315	9.41475	7.93583	7.63117	7.88331	8.78676	intron
SPBC32H8.10I	6.77631		10.0338	10.3151	7.96052	9.04981	8.689	8.8041	intron
SPAC19E9.02I	8.20911		8.37201	8.19374			10.5393	8.82855	intron
SPBC691.05cI						8.85832		8.85832	intron
SPCC1919.06cI	7.86282		8.63772	10.0688		9.02644	8.72662	8.86447	intron
SPBC11B10.07cI						8.91208		8.91208	intron
SPAC16.01I	8.96554		8.55761	9.24885				8.924	intron
SPBC354.07cI	9.63226		10.8074	10.7301	8.23553	7.7335	6.42455	8.92722	intron
SPBC530.04I	8.42509			8.52056		8.11804	10.6506	8.92858	intron
SPAC323.04I						9.74991	8.14288	8.9464	intron
SPCC1672.01I	8.69385	8.69147	7.73261	9.14622	9.89714	9.94577	8.63236	8.96277	intron
SPAPB1A10.12cI			8.97432					8.97432	intron
SPCC777.09cI			9.00862					9.00862	intron
SPBP8B7.16cI	9.42351	10.329	10.0014	11.4615	9.16882	5.9617	6.84501	9.02727	intron
SPAC959.02I	7.47104			7.79908		10.6687	10.2107	9.03738	intron
SPBC13A2.01cI						9.04174		9.04174	intron
SPAC589.06cI	8.90313		11.5978	10.3915	6.38933	10.2899	6.87239	9.07401	intron
SPAC3G6.10c	10.2833	7.73213	9.48339	9.61949	7.26405	9.08575	10.1934	9.09451	CDS
SPAC23H3.13cI	7.56189		11.0045	8.93343		8.96753		9.11683	intron
SPCPB16A4.02cI	5.98091		12.1042			10.9862	7.50118	9.1431	intron
SPAC17C9.12I						9.17695		9.17695	intron
SPBC119.08I	6.38392		9.2407	8.23162		9.69068	12.4455	9.19849	intron
SPCC1393.13I						9.21707		9.21707	intron
SPNCRNA.204	9.30943	13.8456	10.2883	8.49198	6.04958	8.01862	8.7208	9.24633	ncRNA
SPCC794.02I	9.33404		11.4026	10.0197	6.15117	10.6446	7.94732	9.2499	intron
SPCC970.11cI	7.39492		9.9632	10.1659		9.05554	10.1502	9.34595	intron
SPCC1739.15I	8.88532		9.18011	10.5322		10.8341	7.94451	9.47524	intron
SPAP8A3.07cI	7.19715		9.41101	12.1131				9.57375	intron
SPBC83.08I			8.49125			10.6875		9.58936	intron
SPBC31F10.06cI	13.0686		8.97731	9.35924		7.09893	9.44708	9.59022	intron
SPCC830.02I	8.5998		11.7867	11.2176		9.17732	7.33557	9.6234	intron
SPBC582.08I	6.99933		11.5287	10.3629				9.6303	intron
SPCC188.06cI	10.6254		11.0559	14.2196			2.65161	9.63814	intron
SPAC6F6.12I	9.4448		9.8429	10.8131		9.57586	8.67622	9.67058	intron
SPAC11H11.02cI							9.68934	9.68934	intron
SPBC16A3.01I	10.1483					9.97141	9.02846	9.71605	intron
SPCC1183.10I	7.89652		11.7115				9.54602	9.71801	intron
SPCC1450.08cI	10.0535		9.30102	11.156		9.35292	8.76882	9.72645	intron
SPCC162.07I	8.30726		9.74156	10.8016		10.7388	9.20318	9.75847	intron
SPCC622.14I			9.80812					9.80812	intron
SPCC576.16cI	8.90344		11.3931	9.71878		10.1469	8.9676	9.82596	intron
SPCC126.02cI	9.63322		12.4609	9.62695	10.6129	9.02575	7.64362	9.83389	intron
SPBC1703.07I	8.77919	7.97788	9.40564	12.6761	10.4408	10.332	9.65722	9.89555	intron
SPCC285.09cI	8.91698		11.4246	9.54812	10.1241	9.72881	10.3745	10.0195	intron
SPNCRNA.353	8.84923		10.5479	10.854				10.0837	ncRNA
SPBC2G5.07cI	9.78936	11.399	11.719	9.71757	11.028	10.6093	6.46655	10.1041	intron
SPBC1289.04cI	10.7986	5.88497	13.0617	9.20155	10.9585	9.65198	11.3392	10.1281	intron
SPBC16A3.09cI	8.35752		10.0937	10.6995		11.6445	9.9201	10.1431	intron
SPCC548.02cI				12.9217		9.82619	7.73732	10.1617	intron
SPBC8D2.01I	8.83024		10.2196	10.4732		11.5763	9.80583	10.181	intron
SPBC1709.06I				10.1959				10.1959	intron
SPAC17A5.13I	9.70928		10.9716	9.9765				10.2191	intron
SPCC162.04cI						10.2345		10.2345	intron
SPAC1687.12cI				10.2353				10.2353	intron
SPBC215.04	7.7662	25.7191	10.9256	6.83162	6.68957	3.73425		10.2777	CDS
SPBC1105.10I	10.1272		13.5308	9.47191		9.47181	8.89272	10.2989	intron
SPBC119.02I	10.642		11.4481	11.7837	12.6014	7.67694	7.77923	10.3219	intron
SPBC1734.02cI						10.5241	10.1227	10.3234	intron
SPAC589.12I	10.2567	8.79726	11.0557	10.4589	8.64517	12.9679	10.0885	10.3243	intron
SPBC19F5.05cI	11.8154		9.24733	10.1429		11.7165	8.89208	10.3628	intron
SPAC56F8.05cI	10.4469		13.4413	12.6006		8.57682	6.7791	10.3689	intron
SPBC337.12I	10.1971		14.7948	12.2529	6.99089	9.78812	8.50474	10.4214	intron
SPCC14G10.04I	10.0697		10.688	11.3312	12.9863	9.14665	8.36378	10.4309	intron
SPCC330.10	10.2673	12.3383	11.0312	9.57208	9.31669	9.95307	10.6857	10.452	CDS
SPAC824.07I	11.7087	7.0919	12.7137	10.1794	8.38593	13.4864	10.2543	10.5458	intron
SPBC428.06cI						10.578		10.578	intron
SPCC70.09c	9.42925		13.5479	10.3519		8.31811	11.2687	10.5832	CDS
SPCC584.05I	10.0924		14.1061	8.878	11.8909	9.44911	9.88017	10.7161	intron
SPAC17A2.13cI	11.4385		12.0221	13.243		8.65715	8.37959	10.7481	intron
SPNCRNA.28	11.31	12.5618	12.2706	10.572	9.0312	8.67254	10.97	10.7698	ncRNA
SPAC4D7.09I	9.29337		10.712	15.0364		10.5845	8.35635	10.7965	intron
SPBC16A3.08cI	10.626	4.81417	10.5074	12.1037	10.3051	12.6969	14.6121	10.8093	intron
SPCC5E4.03cI			10.3608	11.261				10.8109	intron
SPAC32A11.01	10.5705	8.7921	14.3719	11.7821	11.7391	8.44489	10.0117	10.8161	CDS
SPBC1604.20c	10.46	13.9677	11.5775	10.9309	8.26547	10.2442	10.2696	10.8165	CDS
SPBC1778.10cI				11.8617		9.81469		10.8382	intron
SPCC23B6.01cI	9.96115	7.49768	12.9194	13.8804	11.9991	9.64763	10.4613	10.9095	intron
SPAC2G11.06I	7.21725		11.024	12.2848			13.1153	10.9103	intron
SPCC1450.04I			10.9382					10.9382	intron
SPAPB18E9.01I	9.34024		11.668	12.1771		11.4672	10.1778	10.9661	intron
SPAC23H4.17c	10.1949	9.42457	10.6708	10.1338	12.7651	11.5184	12.3608	11.0098	CDS
SPAC4F10.20I	9.62773	12.3678	10.8209	12.8879	9.9095	13.2317	8.5828	11.0612	intron
SPBC32F12.08c	10.669	8.71272	13.4141	10.4602	10.2015	11.4699	12.5569	11.0692	CDS
SPBC29A10.14	10.8594		10.3055	11.8248			12.1558	11.2864	CDS
SPCC16A11.10cI	10.0018		10.6715	13.1283		12.2672	10.4397	11.3017	intron
SPAC20H4.03cI	10.7657		14.4218	10.8739		12.7843	7.81128	11.3314	intron
SPAC1805.05I	9.78212		12.3692	10.774	10.2632	13.1442	11.6948	11.3379	intron
SPAPB1A10.15I				9.68987		9.69466	14.6651	11.3499	intron
SPAC3A12.14I	10.7507	10.4827	14.5519	9.09959	15.013	11.4265	8.54589	11.41	intron
SPAC23H3.12c	9.77697	14.514	12.3488	11.9578	9.8426	9.69831	11.8629	11.4288	CDS
SPAPB1A10.14	9.45681	11.9551	14.7477	12.434	12.9229	8.61042	10.2534	11.4829	CDS
SPAC823.14I	10.3061		12.0193	13.8895	11.8909	11.5492	9.31845	11.4956	intron
SPCC794.15	9.83489	11.3189	8.97086	12.8346	13.6879	11.0517	12.781	11.4971	CDS
SPCC24B10.18I							11.5483	11.5483	intron
SPAC3A11.12cI	10.5183		11.5029	12.3364		10.3728	13.5369	11.6535	intron
SPBC11B10.02cI	10.3741	9.93309	13.0919	10.8135	11.8438	13.8201	11.7301	11.6581	intron
SPBC3B8.04cI	14.3981	9.80657	12.7803	11.7554	11.6039	11.3041	10.1179	11.6809	intron
SPBC21C3.05I	12.5711		11.3047	11.9448		11.9211	10.7331	11.695	intron
SPAC31G5.06	10.6888		14.8185	12.5979	11.2442	10.2649	10.7873	11.7336	CDS
SPBC1652.01	10.1892	10.888	13.4662	12.5184	12.8281	10.4034	12.1219	11.7736	CDS
SPBC428.08c	12.7218	11.1568	12.2061	11.5356	9.14255	12.0603	13.6227	11.778	CDS
SPAC22E12.16cI	11.6754		13.6311	10.8199	12.2718	11.6658	10.649	11.7855	intron
SPBC29A3.04I				11.8242				11.8242	intron
SPCC594.05c	12.3759	14.9847	12.2991	11.282	9.76943	10.2123	11.8538	11.8253	CDS
SPAC26H5.07cI	11.7616		13.0112	12.3852			10.1691	11.8318	intron
SPCC1840.12I	11.4431		11.3926	12.6644				11.8334	intron
SPAC3F10.16cI						11.8907		11.8907	intron
SPCC794.07I	5.74964		5.00769	25.0854				11.9476	intron
SPBC15D4.08c	11.3699	8.71931	12.4977	13.3352	11.5842	12.9082	13.5831	11.9997	CDS
SPCC1672.12cI	10.3067		12.0193			11.5443	14.1639	12.0085	intron
SPAC27D7.13c	12.2899		16.4221	12.5536		9.57266	9.27241	12.0221	CDS
SPBC20F10.01I			12.0731					12.0731	intron
SPNCRNA.186	11.5529	16.1478	14.6142	11.8841	7.86628	11.0744	11.6499	12.1128	ncRNA
SPCC290.02I	10.3721			16.4887		10.6159	11.2818	12.1896	intron
SPAC11E3.10I						11.8691	12.5173	12.1932	intron
SPBC21C3.09cI	13.9067	10.4817	13.3799	11.8598	12.2211	12.0696	11.6103	12.2185	intron
SPAC17A5.16I	11.7782		15.2984	13.0125		11.0235	10.2725	12.277	intron
SPCC1259.15cI	10.9261		17.5136	11.7257		9.66697	11.6143	12.2894	intron
SPAC1B3.14I	11.4431		13.2938	12.1251		12.3541		12.304	intron
SPBC660.15I			12.4735	12.1361				12.3048	intron
SPCC18.18cI	8.91908	6.40015	15.4929	13.567	11.8767	14.6565	15.2556	12.3097	intron
SPCC16A11.03cI	13.1361		14.1527	13.7278		11.1127	9.43848	12.3136	intron
SPBC582.09I			13.28	11.3914				12.3357	intron
SPAC3A12.19	11.1679	12.2498	15.1192	11.6305	13.2995	10.5389	12.5263	12.3617	CDS
SPBC25H2.16cI	14.3112		14.3588	13.1389		10.6056	9.44708	12.3723	intron
SPAC4F10.03cI				11.7213			13.1213	12.4213	intron
SPBC17D11.08I						12.4368		12.4368	intron
SPCC16C4.10I	11.2061		12.9716	11.5922		13.8162	12.7232	12.4619	intron
SPCC1393.11	11.8774	10.9023	12.1876	13.8105	11.3537	12.7255	14.5247	12.4831	CDS
SPBP22H7.06I	11.7136		12.3536	13.1369		14.2217	11.1676	12.5187	intron
SPAC823.06	11.3121	13.669	13.7546	12.8173	11.2606	12.7643	12.5129	12.5844	CDS
SPAC25B8.13c	9.87474	17.0829	13.486	11.4181	11.378	9.79851	15.2982	12.6195	CDS
SPAC13G6.11cI	12.5765		14.2227	14.0868		10.013	12.2681	12.6334	intron
SPBC8D2.09c	12.2464	12.6359	14.5447	12.1545	9.61004	12.9257	14.5956	12.6733	CDS
SPAC57A10.04	12.2215			15.0906		12.4954	11.1203	12.7319	CDS
SPBC8D2.10cI			12.3925			13.0916		12.7421	intron
SPCP25A2.02c	12.9602	12.0972	12.6099	12.1159	13.3541	12.7141	13.5523	12.772	CDS
SPAC2F7.17I	12.0512		16.6348	12.9527		9.66453		12.8258	intron
SPBC1685.07c	12.3315	12.0824	14.337	13.7924	11.4694	10.6192	15.2185	12.8358	CDS
SPCC1620.05I			12.3513	16.6193		11.5402	10.8432	12.8385	intron
SPAC144.03I			12.852					12.852	intron
SPBC1289.03cI			11.8888	13.8203				12.8545	intron
SPBC660.05				15.0094		15.0261	8.55741	12.8643	CDS
SPBC25B2.10	13.078	16.161	12.4053	12.9029	10.3061	13.3516	11.9499	12.8793	CDS
SPBC216.02	12.259		15.6526	14.2147			9.57529	12.9254	CDS
SPAC2F7.08c	13.5344	10.4929	14.8311	13.1552	11.8657	12.9785	14.4619	13.0457	CDS
SPBC8E4.02c	11.2672	18.5945	13.8239	11.6586	11.4061	11.4876	13.1057	13.0491	CDS
SPAC1D4.08I	11.9268	15.7731	13.8058	12.069	14.1959	12.9795	10.6808	13.0616	intron
SPBC29A3.03c	13.7143	10.6268	13.31	13.6287	10.1446	15.352	14.8796	13.0937	CDS
SPCC1322.08I	11.5082	11.4029	15.3869	12.4682	15.9242	11.868	13.1161	13.0963	intron
SPBC1539.08I	9.99674		16.0442	13.2822				13.1077	intron
SPAC12B10.10	11.9786	18.5849	12.4313	10.8628	12.2807	11.3928	14.2922	13.1176	CDS
SPBC17D1.01	12.1779	11.0142	13.0666	13.6415	13.2831	11.4761	17.2342	13.1277	CDS
SPBC8D2.12cI			13.1468					13.1468	intron
SPCC16C4.11	12.0235	13.8247	12.7337	13.1386	11.4641	14.4142	14.6759	13.1821	CDS
SPAC11D3.07c	13.1351	11.4975	14.233	13.2452	12.4828	14.1722	13.8098	13.2251	CDS
SPAC644.12I	12.3407	11.5804	14.9194	14.0818		15.102	11.5151	13.2566	intron
SPBC2F12.14cI	12.8564		12.3355	18.9114			8.9337	13.2593	intron
SPAC14C4.09	12.0312	14.6552	14.383	12.0755	13.7943	12.9915	13.0096	13.2772	CDS
SPAC14C4.03				18.4084		9.15922	12.3131	13.2936	CDS
SPAC23A1.02c	12.9532	9.63557	14.8141	14.9257	13.0406	11.9367	15.9513	13.3224	CDS
SPCC777.02I	12.4825	12.6107	14.4982	13.5062	15.7774	12.5388	11.9283	13.3346	intron
SPCC1753.02c	12.7264	10.0499	13.9128	13.5174	14.2539	13.3954	15.7846	13.3772	CDS
SPAC30D11.10	13.529	13.0648	14.3567	13.1486	10.8967	13.14	15.8885	13.432	CDS
SPCC1223.11	13.386	10.9947	13.5066	13.9632	12.9312	15.2578	14.0672	13.4438	CDS
SPCC1620.07c	11.7657	16.6985	14.4574	12.0397	13.2417	14.201	12.0563	13.4943	CDS
SPCC4G3.05cI	12.013		14.3761	14.2936				13.5609	intron
SPAC631.02	12.431	14.0571	14.38	12.9283	15.0192	12.001	14.1313	13.564	CDS
SPBC1773.16c	12.6452		15.2322	13.5068	15.517	13.1771	11.3845	13.5771	CDS
SPAC4F10.02I	12.6494		12.189	13.0017		18.5967	11.4867	13.5847	intron
SPCC1223.13	11.4042	23.6172	15.2069	11.4211	12.2334	9.65976	11.5769	13.5885	CDS
SPAC222.09I	10.8822		12.2876	14.1828		17.0852		13.6094	intron
SPAC23C4.07	12.6276		19.4924	15.0918	11.5486	11.8582	11.1832	13.6336	CDS
SPAC1805.11cI			12.5553	14.7668				13.661	intron
SPCC70.10	12.5996	12.4533	15.5391	13.2394	16.842	10.2449	14.7334	13.6645	CDS
SPBC1718.05	14.3518	12.6824	14.4077	13.9831	10.9379	15.1577	14.4172	13.7054	CDS
SPBC17F3.01c	11.1294	24.3552	15.7283	10.2947	13.5407	9.90488	11.7492	13.8146	CDS
SPAC3G9.13cI						13.8155		13.8155	intron
SPCC338.15I	15.7982		16.1226	12.992		11.8377	12.4042	13.831	intron
SPNCRNA.132			13.8462					13.8462	ncRNA
SPCC4F11.04c	13.0252	12.4254	15.115	14.2169	14.734	11.7421	15.9723	13.8901	CDS
SPBC4B4.01cI	12.3811	14.1708	15.8138	12.1035	15.3565	15.8004	11.6672	13.8991	intron
SPAC607.09c	16.0778	12.2029	13.7312	12.9137	11.8148	12.8197	17.8185	13.9112	CDS
SPAC23C4.17I			13.9145					13.9145	intron
SPCC16A11.01	9.90514	24.4301	15.5518	10.7623	13.1978	12.2927	11.3044	13.9206	CDS
SPBC17A3.06	13.6715	18.4757	13.9494	13.3268	10.0719	13.7027	14.3198	13.9311	CDS
SPNCRNA.440	13.2474	18.576	14.837	13.4073	12.5576	11.8632	13.1421	13.9472	ncRNA
SPCC24B10.12	12.1243	21.162	13.42	13.6669	12.3538	12.7592	12.2508	13.9624	CDS
SPCC1450.10c	13.188	13.9857	14.5249	14.9862	15.7064	12.4964	12.8592	13.9638	CDS
SPAC2C4.07c	12.1015	14.9623	14.2524	13.0811	14.2734	15.3339	13.7721	13.9681	CDS
SPBC3H7.09	12.3231	10.7328	14.9762	14.4035	14.5968	15.1033	15.732	13.9811	CDS
SPAC1296.04I	11.9775		13.675	14.5525		16.4946	13.3053	14.001	intron
SPAC6G9.04	13.0046	15.6226	15.4793	13.252	13.6794	12.9187	14.1563	14.0161	CDS
SPBC577.11I	13.6704		14.5166	14.9295	15.8541	13.8704	11.4154	14.0427	intron
SPAC17G8.10c	12.6811	17.0345	15.8331	13.7173	12.5948	14.1433	12.4183	14.0603	CDS
SPAC1687.03cI	12.0356		15.4654	12.8243		16.3544	13.6295	14.0618	intron
SPAC19B12.12cI				14.0955				14.0955	intron
SPBC2G2.13cI	13.2906	11.8934	14.4776	18.138	13.0333	12.4743	15.5018	14.1156	intron
SPAC1B3.12cI	12.089		17.2611	15.8489		13.4787	12.01	14.1375	intron
SPCC18.14cI	13.2674	7.8899	15.5847	17.7677	13.1069	15.09	16.3173	14.1463	intron
SPAC23A1.16c	14.1597	11.3686	14.2729	16.6381	13.0323	14.5701	14.9968	14.1484	CDS
SPCC645.03cI	11.4625		14.6531	17.9714	11.0057	15.2855	14.5362	14.1524	intron
SPBC17G9.12c	15.815	9.43556	17.0182	16.1581	9.82307	13.3313	17.5475	14.1613	CDS
SPAP8A3.08I	12.8681			15.3354		15.1433	13.3744	14.1803	intron
SPNCRNA.300	13.6225	14.9325	16.2896	13.4884	12.387	14.4149	14.3821	14.2167	ncRNA
SPBC32H8.11	12.5743		17.0585	13.2719		12.6216	15.832	14.2717	CDS
SPCC4G3.10c	12.4809	19.4855	15.9927	12.0629	14.5946	12.8505	12.6086	14.2965	CDS
SPCC1322.09I	13.529			13.5083		16.9511	13.3288	14.3293	intron
SPCC594.06c	13.3595	12.2027	14.9197	15.9187	15.8035	15.6625	12.8817	14.3926	CDS
SPBC2F12.05cI						14.4414		14.4414	intron
SPBC29A3.17	13.667		18.8349	13.5069	14.1383	12.2236	14.3187	14.4482	CDS
SPBC27B12.14I	13.4588			14.5672		15.3381		14.4547	intron
SPBC3B9.14cI	13.6625		14.8547	15.2015		15.7473	12.8936	14.4719	intron
SPCC584.12			14.4913			14.1252	14.8793	14.4986	CDS
SPBC83.04	14.8216	14.9677	16.0012	13.3906	12.3809	16.3793	13.77	14.5302	CDS
SPAC12G12.09	15.4642	19.3768	15.756	14.2509	12.4482	12.5065	12.0995	14.5574	CDS
SPBC1773.13	14.4283	10.8153	16.6099	14.9221	17.2167	14.5005	13.8282	14.6173	CDS
SPBC1778.03cI	12.7971		15.3219	13.6967		15.1718	16.1303	14.6236	intron
SPAPYUG7.06	14.9941	14.2484	15.5137	14.4463	12.1932	15.1431	15.8829	14.6317	CDS
SPCC16C4.02c	12.6197	22.8411	13.5541	11.3	14.2966	13.6873	14.1714	14.6386	CDS
SPAC22H10.02I	13.9548		19.2055	12.681	13.9875	14.6508	13.8852	14.7275	intron
SPBP23A10.10I	12.0211		15.8396	16.4323				14.7643	intron
SPBC14F5.13cI	16.1548		17.4152	12.3343		13.187		14.7728	intron
SPCC18B5.03	13.0795	14.1653	18.402	14.9947	15.5906	12.4367	14.9586	14.8039	CDS
SPAC630.11I	14.2006			15.2643		18.0979	11.6581	14.8052	intron
SPCC757.04I	14.3869	15.4951	14.1418	15.753	12.9959	16.8605	14.0629	14.8137	intron
SPCC1906.03	13.2998	18.8686	14.8404	15.054	13.6234	15.254	12.8261	14.8238	CDS
SPAC22F3.12c	12.5546	16.1989	15.8741	14.4722	15.4589	13.8826	15.4005	14.8346	CDS
SPNCRNA.253	13.1386	21.3845	17.6402	13.8927	12.5988	10.9	14.4502	14.8579	ncRNA
SPAC11D3.05	12.2162	20.0716	16.8408	13.8382	16.8888	12.6235	11.6433	14.8746	CDS
SPAC1782.09c	16.2972	11.2691	15.9036	14.528	12.6968	14.7031	18.7602	14.8797	CDS
SPBC20F10.10	13.6181	18.9524	17.485	14.4597	12.4689	12.7326	14.714	14.9187	CDS
SPAC890.07cI	12.2514		14.7525	17.8266				14.9435	intron
SPCC63.13	17.8323	8.67781	16.6217	13.907	16.5247	12.8997	18.3165	14.9685	CDS
SPAC23A1.19cI						16.8223	13.1534	14.9878	intron
SPCC1620.03	16.373	13.1774	16.1108	17.1138	12.469	13.8173	15.8785	14.9914	CDS
SPAC323.08	15.6868	16.638	16.5817	17.2984	16.1854	10.9548	11.6724	15.0025	CDS
SPCC825.03c	13.6526	17.0512	15.7535	14.2674	14.189	15.0295	15.4021	15.0493	CDS
SPBC317.01	13.73		16.409					15.0695	CDS
SPBC1709.10cI	11.8145		19.863	13.6315				15.103	intron
SPBC32H8.02c	13.5956	13.5998	18.1537	15.8006	15.7293	11.4633	17.3993	15.1059	CDS
SPBC530.05	14.6016	17.1995	17.8371	13.974	11.9666	13.8623	16.4307	15.1245	CDS
SPBC17G9.13c	13.3731	16.7513	17.075	17.0486	13.6554	12.1702	15.877	15.1358	CDS
SPBC16C6.08cI	14.4691		18.9229	14.7502		14.3177	13.3813	15.1682	intron
SPCC4G3.03	12.9607		19.015	15.0172	15.4401	14.1591	14.4266	15.1698	CDS
SPBP8B7.04	17.2901			10.3791			17.9241	15.1977	CDS
SPAC7D4.12c	12.6859	21.8889	15.7854	13.1489	16.0159	13.7583	13.2234	15.2152	CDS
SPAC22H12.02I	14.3176		18.8308	16.5731		15.9723	10.3971	15.2182	intron
SPAC31G5.07	12.3678		20.8309	14.985	15.3261	12.7418	15.0668	15.2197	CDS
SPACUNK4.10I	14.1707		15.5566	14.7178	15.1715	15.2693	16.5074	15.2322	intron
SPCC320.13c	14.399	14.4498	16.9058	16.376	15.5691	15.929	13.1828	15.2588	CDS
SPAC890.03I			15.6556	16.9319		13.1953		15.2609	intron
SPBC1773.09c	19.1012	12.5521	17.8203	21.7507	9.4242	10.8475	15.3334	15.2613	CDS
SPBC365.20c	15.1758	14.0525	14.9204	16.3769	13.6257	17.1171	15.5728	15.263	CDS
SPBC3B9.09	14.4829	16.3488	15.7365	16.2396	14.4918	15.8278	13.749	15.2681	CDS
SPAC12B10.13I	15.6136		14.4582	16.5166	16.8549	16.8137	11.4074	15.2774	intron
SPBC13E7.02	14.449	17.2298	14.0233	17.1273	17.0853	13.1865	13.9861	15.2982	CDS
SPAC23G3.07cI			15.3151					15.3151	intron
SPBC947.12	13.9211	16.3204	17.1795	16.1608	15.4471	14.5567	14.0062	15.3703	CDS
SPAC589.02c	14.3336	17.166	14.6564	14.9736	14.849	16.6232	15.0818	15.3834	CDS
SPCC1442.04c	13.4535	17.9428	15.6665	14.0623	15.8091	14.9348	15.8608	15.39	CDS
SPAC1783.07c	14.5401	16.2909	17.4543	15.1566	15.5515	13.4068	15.4451	15.4065	CDS
SPBC1289.02cI	15.2206	17.244	16.5001	15.0035	14.2296	16.2292	13.4421	15.4099	intron
SPBP4H10.20I	12.9897		16.3995	15.5735		20.17	12.0875	15.4441	intron
SPBC1685.13	13.4732	12.581	17.8859	17.2502	16.3861	11.8495	18.7082	15.4477	CDS
SPAPB1A11.04c	14.1548	12.134	17.191	17.1131	15.8405	14.7994	16.9823	15.4593	CDS
SPBC651.03c	13.9743	19.0046	16.9545	14.7219	13.7328	14.8068	15.6437	15.5484	CDS
SPBC19F8.05	17.4958	11.3531	15.7178	14.4091	14.9119	15.7771	19.4424	15.5867	CDS
SPCC1259.08	15.5959	13.322	16.3403	16.1545	16.7511	15.2019	16.2103	15.6537	CDS
SPAC57A10.03I	13.5777			16.9583		19.7309	12.3782	15.6613	intron
SPBC1198.07c	11.6526	32.2286	15.4475	11.5481	14.0412	12.1245	12.5939	15.6624	CDS
SPBC19G7.08c	15.7405	11.8421	17.347	17.9446	15.339	13.9285	17.5556	15.671	CDS
SPBC15C4.06c	13.7792	19.6209	17.901	15.9489	15.4592	13.8274	13.1792	15.6737	CDS
SPAC6F6.04c	15.1349	16.1831	17.7802	15.9929	14.4796	15.1916	15.1147	15.6967	CDS
SPAC7D4.03c	13.7185	22.9484	17.1296	13.6859	15.5814	12.6671	14.239	15.71	CDS
SPAPB17E12.05I	15.3966		16.9359	15.772	14.433	16.529	15.2146	15.7135	intron
SPBC17D11.01I			15.0635			16.4058		15.7347	intron
SPBP4H10.07	13.4567	20.0008	17.4127	12.4686	14.4136	15.904	16.5017	15.7369	CDS
SPAC18G6.11c	14.5137	17.0325	17.485	15.663	14.7095	15.2867	15.493	15.7405	CDS
SPBC725.02	13.8801	26.0413	15.9728	12.5739	13.9719	13.6053	14.3508	15.7709	CDS
SPCC417.05c	14.4249	18.5191	17.9962	15.0354	15.7469	15.8995	12.7957	15.774	CDS
SPCC188.13c	15.3354	13.7278	16.2834	15.7653	16.6217	16.4338	16.2991	15.7809	CDS
SPCC1322.03	13.388	16.2869	19.7212	16.0541	14.8953	12.4857	17.6603	15.7845	CDS
SPCC794.03	14.6517	21.3257	15.2807	14.5403	14.7534	13.376	16.6441	15.796	CDS
SPBC359.03c	14.8834	17.6662	14.5996	15.4455	13.6911	18.1482	16.1635	15.7996	CDS
SPAC3A11.05cI			15.8098					15.8098	intron
SPAC27E2.10cI	15.1156		16.604	15.3553		17.5553	14.4476	15.8156	intron
SPBC12D12.02c	14.644	11.2182	12.9676	20.997	21.3576	15.7636	13.8648	15.8304	CDS
SPAC11D3.06	15.3013		15.7597	18.0683		15.0348	14.9972	15.8323	CDS
SPCC285.07c	14.137	20.5022	15.9752	15.9761	15.6181	14.3553	14.293	15.8367	CDS
SPBC4F6.04I	15.2626	13.3243	18.1234	18.7726	14.6788	17.0409	13.7164	15.8456	intron
SPCC4E9.01c	12.3595		13.1298	12.0395	33.9035	11.3773	12.3116	15.8535	CDS
SPAC22F8.02c	13.0207	21.2745	16.719	16.329	14.6889	13.3438	15.6704	15.8638	CDS
SPCC613.11c	15.7402		21.5147	13.8314			12.4755	15.8904	CDS
SPCC736.11I	14.6811	9.2128	16.1003	17.8893		18.6826	18.8873	15.9089	intron
SPNCRNA.426	18.1475	11.226	16.6507	18.2203	14.9504	18.3299	13.8854	15.9157	ncRNA
SPAP27G11.12I	14.5545	13.4543	18.6506	14.7171	19.6465	14.63	15.789	15.9203	intron
SPCC297.03	16.0676	15.0358	16.625	15.7407	14.6875	14.1682	19.14	15.9235	CDS
SPCC16A11.08I						15.929		15.929	intron
SPBC9B6.10I	16.7076		17.4941	16.9264			12.6253	15.9383	intron
SPCC1494.09c	16.9487	14.8983	15.4498	14.8433	14.6071	16.2947	18.6333	15.9536	CDS
SPCC1795.09	14.0289	24.3511	17.4979	13.8804	14.9277	13.134	13.8881	15.9583	CDS
SPCPB1C11.03	13.4531	13.2423	14.8098	16.6591	14.4808	21.2047	17.9469	15.971	CDS
SPAC1002.08c	14.5611	21.94	16.6981	15.799	13.8742	15.3146	13.6982	15.9836	CDS
SPNCRNA.500	16.8185		16.134	15.0594				16.004	ncRNA
SPBC25B2.02c	16.5014	16.6208	16.9089	15.1906	14.016	15.2247	17.7008	16.0233	CDS
SPAC1039.05cI			16.0241					16.0241	intron
SPAC29B12.11c	13.8679	18.9186	18.0922	15.5182	15.8019	16.9388	13.0717	16.0299	CDS
SPCC338.05cI			19.6527			17.0512	11.3977	16.0339	intron
SPBC21C3.13I	14.6606		17.3824	13.4924	17.776	16.0605	16.8628	16.0391	intron
SPBC359.01	16.0358	17.4054	16.0889	17.8981	12.9377	15.1053	16.8387	16.0443	CDS
SPNCRNA.505						16.0489		16.0489	ncRNA
SPBC19G7.06I	13.012		17.6322	14.9988	19.1597	14.8593	16.6877	16.0583	intron
SPBC25B2.11	15.1723	15.313	15.554	17.1005	12.8444	19.2107	17.2314	16.0609	CDS
SPBC1921.06c	13.2147	17.849	19.6275	17.5519	14.6586	14.6462	14.9313	16.0685	CDS
SPCC1620.01cI	15.3551		18.1999	19.4565		14.2579	13.083	16.0705	intron
SPAC1F5.09c	14.9162		17.1514	17.0327		15.366	15.9002	16.0733	CDS
SPBC13E7.08cI				15.705			16.4856	16.0953	intron
SPAC821.08c	13.4136	13.1747	15.8075	18.9976	17.4951	15.1439	18.6461	16.097	CDS
SPAC17A5.07cI			15.2484	16.9773				16.1129	intron
SPBC27B12.10c			15.3355	17.3392		17.6197	14.2203	16.1287	CDS
SPAC17A5.05c	17.0215	19.0947	16.8339	16.3672	15.8724	14.1592	13.5709	16.1314	CDS
SPAC4D7.04cI	14.7151		17.3805	18.5189	15.6091	17.168	13.3993	16.1318	intron
SPBC1271.09	16.0052	16.2942	19.2943	16.1833	14.0432	15.4166	15.7719	16.1441	CDS
SPCC285.09c	13.4823	19.6536	15.3534	15.4341	16.6394	14.4802	18.0682	16.1587	CDS
SPAC328.09	16.0764	18.3635	16.8813	16.0019	15.8974	14.464	15.4408	16.1608	CDS
SPBC18H10.10c	16.0936	16.5319	17.1743	15.1479	15.1142	15.7942	17.2762	16.1618	CDS
SPCC306.03c	17.892	12.9843	15.5021	16.0719	16.4275	16.3432	17.914	16.1622	CDS
SPCP1E11.05c	15.1228	12.3195	15.4657	17.7991	14.2763	20.0976	18.0593	16.1629	CDS
SPBC530.02	13.8569		17.2785	16.9466	19.0605	14.4162	15.566	16.1874	CDS
SPAC22F3.09c	15.7701	11.1958	15.1418	16.2266	18.8954	17.0587	19.119	16.2011	CDS
SPBC887.05cI	11.5022		15.5959	18.5803	15.297	19.4123	16.8847	16.2121	intron
SPBC530.15c	15.3865	15.0207	17.0833	15.7389	14.6031	17.5017	18.4005	16.2478	CDS
SPAC13C5.06c	14.2203	19.5454	16.5232	16.7255	18.1478	16.7704	12.1458	16.2969	CDS
SPAC1F3.05I						16.3076		16.3076	intron
SPAC1F3.04cI			16.6977	19.1775		16.1059	13.4165	16.3494	intron
SPAC14C4.13	15.755	17.9868	14.6279	17.6795	12.8105	20.1844	15.4572	16.3573	CDS
SPAC23H3.11c	15.5781	17.6772	17.6642	16.4541	15.1267	14.4855	17.634	16.3743	CDS
SPNCRNA.135	13.422	23.6101	18.4661	14.1548	13.9721	11.591	19.512	16.3897	ncRNA
SPBC3E7.13c	16.5451	12.1681	17.7582	21.3772	13.5288	15.2336	18.3319	16.4204	CDS
SPBC36.11	13.2579	29.3683	17.3269	13.9171	14.8451	12.6009	13.653	16.4242	CDS
SPAC3H8.08c	13.2638	25.7662	17.3826	14.6514	15.3261	15.9041	12.7223	16.4309	CDS
SPCC1322.08	14.7145	11.0363	15.9728	15.2173	19.2723	16.0335	22.7734	16.4315	CDS
SPNCRNA.106	14.6242	13.2626	14.8935	15.9156	17.4405	16.993	22.0136	16.449	ncRNA
SPCC553.06I	14.2936	16.8352	16.4221	19.1961	16.3408	16.0203	16.0914	16.4571	intron
SPBC4.02cI	15.0883		16.7654	12.845	21.2283	18.5488	14.2811	16.4595	intron
SPAC24B11.11c	17.4535	16.8916	18.0527	17.3533	12.8927	18.4919	14.1903	16.4752	CDS
SPAC144.13c	15.0676		19.0395	14.9655	20.218	14.406	15.1781	16.4791	CDS
SPBC1685.15c	15.8453	13.9629	17.2163	17.8688	14.7455	16.5353	19.1872	16.4802	CDS
SPBC15D4.07c	14.7284	14.5397	17.8949	17.0426	16.0815	16.8735	18.226	16.4838	CDS
SPBC1711.11	15.18	18.0934	17.706	16.6659	16.7734	16.9813	14.0613	16.4945	CDS
SPAC3C7.03c	16.9378	15.3103	17.1281	16.6879	16.0108	14.5033	18.9602	16.5055	CDS
SPBC18E5.08	14.6622	30.0236	15.001	14.2587	15.6413	14.6368	11.3183	16.506	CDS
SPAPB17E12.13I	15.1806	12.369	19.087	16.6822	14.627	19.3654	18.4064	16.5311	intron
SPAC16.01	15.1571	16.9643	17.6315	15.9601	15.6339	17.6542	16.8563	16.551	CDS
SPAC11D3.08c	14.8685	20.836	18.2461	14.1891	17.9022	14.3505	15.581	16.5676	CDS
SPAC4F10.07c	15.4612	10.9999	17.7814	16.9444	18.9652	17.0089	18.8734	16.5763	CDS
SPCC569.05c	13.4134	24.4717	17.4127	14.5908	15.21	14.2107	16.8169	16.5894	CDS
SPAC18G6.02c	14.0835	19.582	17.7054	17.2103	16.5388	15.0253	16.1099	16.6079	CDS
SPBC32F12.09	15.4948	17.8305	18.0864	15.7443	15.4852	14.1392	19.5987	16.6256	CDS
SPAC32A11.03c	15.4956	18.0062	17.6685	15.2861	16.4913	15.1042	18.3686	16.6315	CDS
SPAC2H10.02cI	13.324		17.3886	18.5396	17.9657	19.1198	13.6026	16.6567	intron
SPBC18H10.14I	16.5556		16.7918					16.6737	intron
SPAC688.13	14.0595	16.0986	19.1556	16.5348	16.8728	17.8918	16.2731	16.698	CDS
SPAC11E3.09I	16.3754		21.5391	17.0543			11.8449	16.7034	intron
SPBC146.10	15.8995	15.6033	16.6107	16.5267	18.4223	16.8562	17.0309	16.7071	CDS
SPBC2D10.06	15.2772		21.3604	16.3419		14.7439	15.8599	16.7167	CDS
SPAC17G8.01c	16.9361	21.0028	17.5994	19.0538	14.5076	13.5264	14.3908	16.7167	CDS
SPCC613.12c	17.7117	13.7254	15.6295	17.2388	17.8392	18.4466	16.6414	16.7475	CDS
SPCC1739.12	16.3958	21.162	15.8539	15.9668	14.5374	16.3757	16.9683	16.7514	CDS
SPCC970.08	16.7501	12.2531	15.8984	16.319	17.8137	15.6703	22.5802	16.755	CDS
SPAC637.11	18.2016	16.1949	15.9981	17.5378	19.0463	15.1025	15.287	16.7669	CDS
SPAC9.10	15.0432	17.4282	16.4581	15.0913	17.0964	16.619	19.6395	16.7679	CDS
SPCC576.04	12.9486	21.0989	17.3851	15.9291	15.6988	17.622	16.9339	16.8023	CDS
SPCC1620.02	16.7083		18.301	16.8635			15.3488	16.8054	CDS
SPBC12C2.02c	14.9884	17.0288	17.3707	17.4334	14.9104	17.9301	18.0029	16.8092	CDS
SPBC106.11c	14.7634	18.6892	18.902	15.2279	17.9337	16.9944	15.2674	16.8254	CDS
SPBC56F2.08c	16.105	15.7349	18.6934	16.0168	15.1186	15.8255	20.3569	16.8359	CDS
SPBC530.01	15.3564	14.051	16.5386	18.9311	15.4826	18.3788	19.2142	16.8504	CDS
SPCC622.16c	15.9703	23.4186	16.876	15.6786	16.8037	14.3947	14.8587	16.8572	CDS
SPBC1778.05c	20.1329	14.6664	17.0476	15.8546	14.7178	15.9976	19.6011	16.8597	CDS
SPAC458.05	15.851	15.8889	16.6567	17.5597	16.7896	19.5412	15.799	16.8695	CDS
SPAC16E8.16I	16.3914		19.3623	18.2149			13.5387	16.8768	intron
SPCC1494.03	14.4772	11.5149	19.2609	17.4976	18.444	17.3528	19.6635	16.8873	CDS
SPBC1604.19c	15.7681	19.5458	16.599	15.6162	15.6768	17.8128	17.3635	16.9117	CDS
SPAC343.08c	18.2084	21.3561	16.6809	16.9256	13.485	16.2795	15.4556	16.913	CDS
SPCC794.04c	13.756	26.703	18.5763	13.6884	16.0415	14.1033	15.5394	16.9154	CDS
SPBP26C9.03c	13.7831	19.6605	17.9898	15.5509	18.5736	15.6695	17.2923	16.9314	CDS
SPCP31B10.08cI			17.5327	16.3646				16.9487	intron
SPAPB1A10.08	14.7625	17.3478	19.5806	17.6857	18.1455	14.3067	16.9239	16.9647	CDS
SPAC3H5.08c	17.6836	10.0853	16.9739	17.7643	17.3263	18.264	20.675	16.9675	CDS
SPCC285.11	14.9518	9.82009	17.1046	18.546	19.4188	19.0166	20.002	16.98	CDS
SPAC1782.07I	17.0836	16.3885	19.0051	17.7502	17.2067	16.561	14.886	16.983	intron
SPBC3H7.02	14.4733	12.5383	18.8805	16.2399	17.9633	15.7198	23.2443	17.0085	CDS
SPBC20F10.03	15.5279	16.7138	18.889	17.9187	18.9625	17.1225	13.9923	17.0181	CDS
SPAC3A11.08	18.0936	12.6965	17.1692	18.2694	17.059	18.1686	17.6767	17.019	CDS
SPAC26A3.10	15.9275	19.3209	18.3128	14.6101	15.541	16.0703	19.3955	17.0255	CDS
SPAC3A11.13I				17.0432				17.0432	intron
SPCC320.08	15.006	17.4072	17.628	17.112	17.8482	15.3827	18.9462	17.0472	CDS
SPBC106.19	15.739	21.7942	17.6581	15.9125	15.3981	16.81	16.0236	17.0479	CDS
SPCC550.02c	16.6548	17.3887	15.4627	16.1957	17.9325	17.4724	18.4767	17.0834	CDS
SPAC19B12.08	14.2774	18.921	17.2271	15.0642	17.1623	17.0571	19.9594	17.0955	CDS
SPAC6G9.07cI			17.127					17.127	intron
SPCC1919.12c	17.1471	20.4181	18.1984	16.3647	13.7851	15.9253	18.182	17.1458	CDS
SPBC354.09c	14.3138	21.4947	17.666	18.0926	18.2065	15.3733	15.0004	17.1639	CDS
SPCC4G3.05c	16.5511	11.3796	16.7859	16.2547	19.1134	19.2893	20.7764	17.1643	CDS
SPAC29B12.10c	17.1577	9.15489	17.1859	17.035	16.1792	20.2659	23.2135	17.1703	CDS
SPAC1002.11	15.6209	21.8793	16.8264	17.9398	13.2248	17.5128	17.2004	17.1721	CDS
SPAC3F10.09I						17.184		17.184	intron
SPAC1002.07cI	15.9769	17.4755	18.37	18.443	17.006	18.4722	14.5737	17.1882	intron
SPAC1F8.01						15.6307	18.7467	17.1887	CDS
SPBC409.09c	18.3132	12.8058	16.4918	19.4601	16.9218	17.3649	19.0306	17.1983	CDS
SPBC3B8.10c	14.8014	16.5606	18.7973	16.3912	16.1998	16.5058	21.1941	17.2072	CDS
SPBP8B7.27	16.2763	15.4274	16.1564	18.4375	21.9294	17.5032	14.7436	17.2105	CDS
SPAC8C9.03	17.7739	18.3331	16.5872	15.2544	17.6724	17.1929	17.7536	17.2239	CDS
SPAC1952.04cI			16.8017			17.6556		17.2286	intron
SPBC13E7.03c	15.9115	14.2331	18.574	18.6502	17.1266	15.2075	21.0312	17.2477	CDS
SPBC146.06c	16.1077	24.0553	15.2349	19.8225	17.7975	15.9044	12.1603	17.2975	CDS
SPAC6F6.13c	17.7995	13.8954	17.6522	18.2378	18.0714	17.8878	17.5621	17.3009	CDS
SPBP8B7.12c	16.563	22.1359	17.5033	17.5396	17.1504	17.2644	13.0876	17.3206	CDS
SPAC22G7.08	16.1732	21.8057	17.8421	17.8756	17.1221	14.7893	16.0934	17.3859	CDS
SPCC895.05	16.8715	13.1354	18.3956	20.2295	15.7369	16.6718	20.7034	17.392	CDS
SPAC2F3.08	15.6218	15.5848	18.7264	16.7384	20.766	17.8629	16.4826	17.3976	CDS
SPBC11B10.05c	17.3554	18.8117	18.4347	18.8057	18.469	14.7184	15.2283	17.4033	CDS
SPAC9E9.07c	16.9919	15.9437	16.9128	17.765	17.517	19.0875	17.8801	17.4426	CDS
SPBC685.02	16.631	17.405	18.5912	19.0982	13.6211	17.7633	19.0312	17.4487	CDS
SPNCRNA.511	19.1453		16.5256	16.6981				17.4563	ncRNA
SPAC29E6.08I	16.671	17.6227	19.7472	16.4695	16.3619	21.3882	13.9471	17.4582	intron
SPAC5D6.04	15.1011	19.1985	17.6284	16.8866	15.8038	19.6067	18.0235	17.4641	CDS
SPAC11D3.17	13.8859	26.6513	22.3452	14.7973	16.7149	13.1183	14.7929	17.4723	CDS
SPBC32H8.13c	16.6776	13.4932	18.2126	17.8857	17.5232	18.075	20.6725	17.5057	CDS
SPBC12D12.01	15.8177	12.6204	15.5031	23.7073	21.6873	16.1504	17.0537	17.5057	CDS
SPAC1399.02	14.4927	19.141	19.087	18.2904	15.9729	15.798	19.8421	17.5177	CDS
SPAC328.02	18.5294	16.7497	16.9958	18.1786	17.1869	18.6795	16.3327	17.5218	CDS
SPAC222.07cI	17.6531		20.0262	15.9095	15.7334	17.1367	18.6783	17.5229	intron
SPAC5H10.12c	15.8204	19.8051	17.3798	16.8774	17.6243	17.2469	17.9195	17.5248	CDS
SPCC1902.02	20.661	11.6952	18.6899	16.9847	13.6972	18.3123	22.6362	17.5252	CDS
SPBC2F12.03c	18.5357	13.2287	16.1738	17.8692	14.9811	19.5402	22.4196	17.5355	CDS
SPAC3F10.16c	16.5423	20.4021	17.3903	18.1575	16.6182	16.674	17.0049	17.5413	CDS
SPAC1687.04	16.685	18.8025	18.6159	18.921	16.6461	15.6456	17.6548	17.5673	CDS
SPAC750.05c	15.2298	24.6114	18.42	15.9412	18.6192	15.8945	14.3023	17.5741	CDS
SPBC1711.17	16.3037	15.7575	17.5778	17.2404	17.4227	18.429	20.2993	17.5758	CDS
SPCC970.12	18.1804	17.9265	17.6565	19.389	16.1425	18.723	15.0301	17.5783	CDS
SPAC16E8.08	15.726	21.0557	19.3862	17.5536	17.3719	14.7473	17.251	17.5845	CDS
SPAC227.19cI	16.6763		23.26	17.3594	13.7927	20.0525	14.4537	17.5991	intron
SPCC794.06	13.4017	27.5851	17.4938	16.8891	15.5134	15.6216	16.7191	17.6034	CDS
SPAC17A2.06c	16.2568	16.1216	19.6081	18.4614	17.0822	17.1316	18.5834	17.6064	CDS
SPAC4H3.11c	18.2826	13.3858	17.9367	18.4373	18.8953	16.7789	19.676	17.6275	CDS
SPBP16F5.07I						17.6277		17.6277	intron
SPNCRNA.532	15.0165	24.2934	18.2864	16.5557	15.7157	17.8117	15.725	17.6292	ncRNA
SPAC607.08c	19.6317	15.4164	17.3327	18.2886	19.6374	13.9863	19.1266	17.6314	CDS
SPAC23G3.04	17.6009	20.6482	18.3752	15.0477	17.4822	18.0826	16.2458	17.6404	CDS
SPAC17G6.05c	19.8041	17.2689	19.019	19.3149	14.4863	16.8463	16.77	17.6442	CDS
SPBC660.11I	17.66		18.9596	19.7774	18.1739	16.298	15.136	17.6675	intron
SPNCRNA.298	16.4044	17.3914	19.5663	16.9155	20.1776	15.6311	17.6444	17.6758	ncRNA
SPNCRNA.458	17.3982			16.4759		16.6299	20.2162	17.6801	ncRNA
SPAC31G5.17cI	15.1683		17.4793	20.4012				17.6829	intron
SPAC25H1.03	16.9418	12.2915	16.9606	18.6809	23.3239	19.2522	16.4852	17.7052	CDS
SPAC13G6.05cI						18.4741	16.9435	17.7088	intron
SPBC609.03	16.7131	17.0245	17.7461	15.8819	20.0254	19.4967	17.2407	17.7326	CDS
SPAC57A10.05c	15.2347	18.9838	21.7236	16.498	17.139	16.2116	18.366	17.7367	CDS
SPAC26H5.04	17.4512	19.2181	17.9768	17.6887	18.1966	17.475	16.1753	17.7402	CDS
SPBC1685.01	15.7936	21.6205	20.2223	17.7574	16.8051	14.4958	17.5366	17.7473	CDS
SPAC1B1.02c	19.0472	14.4149	18.2746	18.6798	17.6838	19.1025	17.0966	17.7571	CDS
SPBC1347.11	15.8081	27.9778	18.4121	14.8435	15.6736	14.3309	17.2856	17.7617	CDS
SPACUNK12.02c	14.6918	22.8054	16.6991	17.4015	17.9412	18.6984	16.1096	17.7639	CDS
SPAC922.05c	17.3518	20.2626	18.6358	17.2293	18.8829	16.8447	15.1596	17.7667	CDS
SPBC2D10.20I	17.8456		17.5031	17.9741				17.7743	intron
SPCC1020.13c	16.4964	18.0918	17.4574	17.3646	18.0525	20.8463	16.1473	17.7795	CDS
SPBC25B2.03	16.3035	16.46	19.7867	17.4747	20.4221	15.7115	18.3159	17.7821	CDS
SPCC1235.08c	16.0373	23.2419	17.3867	17.3153	16.6382	17.1337	16.7723	17.7894	CDS
SPAC15E1.03I	16.3861	17.4818	19.5527	17.2825	15.8623	20.0679	17.9072	17.7915	intron
SPBP23A10.04	16.7633	20.2491	16.4275	16.5261	15.1049	21.9255	17.6015	17.7997	CDS
SPAC2C4.08	16.9417	16.565	15.9446	17.3245	18.2575	20.0804	19.603	17.8167	CDS
SPAC17C9.01c	16.7445	17.9195	17.3908	18.31	17.9409	19.6824	16.7961	17.8263	CDS
SPBC32F12.07c	18.3058	18.3815	18.1236	16.5734	16.2364	20.3863	16.8129	17.8314	CDS
SPAC9E9.14	17.5935	21.8224	17.8339	18.9275	16.1697	16.2914	16.1829	17.8316	CDS
SPAPB1A11.01							17.839	17.839	CDS
SPCC1682.03c	17.2761	17.4426	18.8324	18.1129	18.1814	17.4833	17.549	17.8397	CDS
SPAC227.13c	15.1863	21.6015	19.8496	14.4714	15.0125	15.728	23.0641	17.8448	CDS
SPAC11D3.09	16.2037	13.6805	18.0509	18.9919	24.6289	14.3722	19.1575	17.8694	CDS
SPBC18H10.18c	16.0156	26.6341	17.8918	17.3623	17.9295	15.9295	13.3618	17.8749	CDS
SPAC6F12.11c	17.3887	14.9918	18.6982	17.7054	17.3071	20.7431	18.3055	17.8771	CDS
SPAC3A12.04c	18.5807	16.8466	18.3582	19.2152	17.0408	17.9804	17.1291	17.8787	CDS
SPBC1685.10I	15.919		20.2759	17.4535				17.8828	intron
SPBP35G2.02	13.5863	27.2984	18.107	15.7757	16.1563	18.4726	15.7925	17.8841	CDS
SPCC777.02	17.6221	14.9717	17.641	18.8797	16.3191	20.4135	19.4105	17.8939	CDS
SPAC22E12.14c	17.4626	22.357	17.3006	17.2465	14.6096	17.7256	18.6223	17.9035	CDS
SPBC1683.10c	16.4283	23.8579	16.7771	17.7293	15.3424	19.7284	15.5068	17.91	CDS
SPAC589.07c	16.5843	14.5521	19.3615	17.2585	22.3396	18.3123	16.9646	17.9104	CDS
SPCC613.05cI	16.7207	13.2378	20.8659	20.8124	15.1808	22.0725	16.4836	17.9105	intron
SPBC12D12.06I				17.9229				17.9229	intron
SPAC2E12.02	16.505	14.3517	19.0637	17.8236	18.0133	19.3444	20.3984	17.9286	CDS
SPAC31A2.12	16.8501	15.5877	18.6058	18.2738	17.7258	18.9325	19.5264	17.9289	CDS
SPAPB24D3.04c	14.434	28.8284	16.6109	17.4425	18.8634	17.1801	12.2122	17.9388	CDS
SPAC16.05c	11.2616	40.3049	18.753	14.7563	14.4851	11.0886	15.0026	17.9503	CDS
SPAC31G5.18c	16.8371	14.6372	17.8653	19.2167	19.3595	21.3285	16.5215	17.9666	CDS
SPAC144.15c	21.9269	13.2832	18.5795	22.5306	13.7906	17.1921	18.464	17.9667	CDS
SPBC725.07	16.7474	23.0008	18.8635	18.5214	14.8725	17.887	15.9576	17.9786	CDS
SPBC354.03	18.1929	24.9011	17.0213	17.8589	13.7867	18.0467	16.076	17.9834	CDS
SPAC328.07c	15.2456	24.5689	19.0517	14.802	18.2147	16.9513	17.1481	17.9975	CDS
SPCC1919.04	13.1965	40.494	17.9019	13.3921	14.0152	14.565	12.4397	18.0006	CDS
SPCC11E10.05c	18.3173	14.3503	18.9347	18.7988	17.0989	17.5102	21.0652	18.0108	CDS
SPBC1683.13c	18.5842	14.5386	17.7632	19.0417	19.3857	18.103	18.687	18.0148	CDS
SPCC18.02	17.3613	22.5584	18.1132	16.4296	16.1361	16.8009	18.7383	18.0197	CDS
SPBPB7E8.01	14.4377	20.8314	17.8811	16.6127	17.902	18.6206	20.0178	18.0433	CDS
SPAC13A11.03I	18.8762		22.3337	19.3882	11.3662	19.4757	16.83	18.045	intron
SPCC663.03	18.3623	14.5432	18.1845	18.9859	17.3274	18.0226	20.898	18.0463	CDS
SPBC4F6.09	17.5292	16.049	16.808	16.9574	18.509	18.8822	21.8538	18.0841	CDS
SPCC1884.01I	18.6752		16.8144	18.6549	20.3275	18.3863	15.7206	18.0965	intron
SPCC553.01c	17.3162	14.7701	22.6016	20.6273	16.2588	15.6888	19.4538	18.1024	CDS
SPBC29A10.04	18.7958	13.0386	18.5146	18.5241	16.9697	20.1824	20.7881	18.1162	CDS
SPAC3F10.07c	19.5514	13.051	19.926	19.9352	19.425	15.8365	19.0924	18.1168	CDS
SPAC24B11.09	15.1414	27.1867	17.3322	21.1926	14.7658	12.6964	18.5277	18.1204	CDS
SPAC17G8.08cI	16.6749	19.8769	18.4752	18.5212	17.531	20.1473	15.7194	18.1351	intron
SPCC1682.06	15.7491	27.0867	17.4223	18.8474	18.1242	16.2976	13.507	18.1478	CDS
SPBC1539.10I				21.0956			15.2099	18.1528	intron
SPNCRNA.45			18.1621					18.1621	ncRNA
SPBC29A3.08	17.0517	21.1054	21.2773	16.8843	18.8124	14.1224	17.8977	18.1645	CDS
SPCC970.07c	15.9349	18.7095	18.7269	17.9508	18.6153	19.2549	18.0544	18.1781	CDS
SPAC3A11.09	17.1561	16.9113	17.8039	17.965	17.4064	20.6991	19.3184	18.18	CDS
SPAC3C7.06c	17.2159	20.8959	18.1307	17.9364	16.0279	14.93	22.2034	18.1915	CDS
SPAC22H10.09	17.9117	20.6221	17.3713	19.4152	17.6497	17.9797	16.6457	18.2279	CDS
SPBC211.05	20.964	16.4985	17.9075	18.3284	18.566	17.4081	18.1355	18.2583	CDS
SPAC3H1.12c	17.7408	17.9659	19.4371	17.7765	17.8489	17.3675	19.7287	18.2665	CDS
SPCC548.06c	16.8074	13.651	17.7845	18.0404	21.6957	15.4375	24.5408	18.2796	CDS
SPBP23A10.09	16.6642	24.0498	18.8773	18.1119	15.6589	17.3043	17.3529	18.2885	CDS
SPAC664.04cI			19.0341	17.5629				18.2985	intron
SPBC365.15	17.6492	15.4687	17.4266	19.0326	17.7074	21.1122	19.7843	18.3116	CDS
SPBC19C7.08c	18.1148	17.7745	18.1583	19.7274	19.8564	17.8169	16.768	18.3166	CDS
SPAC3H8.09c	15.8367	19.396	20.6912	19.0687	23.28	14.2134	15.784	18.3243	CDS
SPCC1393.09cI			17.1519	19.5181				18.335	intron
SPAC24H6.06I	17.2686	13.1842	18.7945	19.0355	17.6871	21.1338	21.2506	18.3363	intron
SPAC17H9.01	17.3533	20.6233	19.4457	18.0666	15.2062	17.6019	20.0976	18.3421	CDS
SPBC23E6.01c	18.2856	20.3436	19.4755	18.2008	16.1375	16.3283	19.6597	18.3473	CDS
SPBC16D10.04c	17.9748	19.4109	20.737	19.7129	14.4496	19.037	17.394	18.388	CDS
SPBC36.02c	16.4022		21.3685	16.3144	21.4865	16.1396	18.6353	18.3911	CDS
SPCC306.05c	16.4951	18.8151	20.4681	16.5257	16.6467	19.1686	20.6311	18.3929	CDS
SPCC1393.02c	17.3265	16.7321	20.244	18.9352	21.3954	15.6473	18.5024	18.3976	CDS
SPBC947.13	15.3494	20.7903	19.087	16.7223	20.2145	17.7565	18.8986	18.4026	CDS
SPAC664.07c	18.1097	16.6132	18.4583	18.7032	17.6872	20.2722	19.0014	18.4065	CDS
SPAC458.03	15.6939	20.9883	20.5612	17.7523	18.8662	17.6699	17.3443	18.4109	CDS
SPBC146.04	17.8185	18.0191	17.9395	19.3573	20.9236	18.0484	16.7914	18.414	CDS
SPBC1773.15	18.2371	18.1852	19.2303	17.6934	19.0829	18.4664	18.0069	18.4146	CDS
SPAC3G6.09c	17.5393	16.3319	18.0123	19.0086	18.4393	18.2952	21.2896	18.4166	CDS
SPBC1685.04	19.1417	16.6336	20.2274	19.6125	16.088	19.6231	17.7493	18.4394	CDS
SPBC2F12.08c	16.8999	24.2221	19.269	19.4031	16.7574	17.1003	15.5766	18.4612	CDS
SPAC2F3.16	14.3846	30.8963	19.6623	16.1633	15.444	16.9048	15.7747	18.4614	CDS
SPBC31E1.01c	17.1247	13.2812	17.9854	18.9153	16.5239	24.9042	20.5998	18.4764	CDS
SPAC6B12.02c	19.4325	20.0245	19.157	16.9988	19.2548	16.5047	17.9678	18.4772	CDS
SPAC9E9.15	17.6749	17.9122	19.2436	18.9858	19.9348	19.0344	16.5856	18.4816	CDS
SPBC14F5.10c	19.1578	18.6235	18.0349	16.188	19.6389	18.7321	19.0135	18.4841	CDS
SPBP16F5.06	17.0852	27.4968	18.7478	16.8096	17.6483	15.9442	15.7106	18.4918	CDS
SPNCRNA.436	19.1443			16.1168		17.0089	21.717	18.4968	ncRNA
SPAC328.10cI	18.0897	14.1828	21.0482	18.8421	17.8664	21.9049	17.5471	18.4973	intron
SPCC63.10c	18.8996	19.3627	17.5621	19.1343	18.2715	18.6671	17.6147	18.5017	CDS
SPAC959.05cI	19.3837	18.7957	18.4451	20.7277	17.4557	17.6264	17.2441	18.5255	intron
SPAC21E11.03c	14.2784	24.7865	19.9432	18.4528	18.2101	16.103	17.9542	18.5326	CDS
SPBC1289.13c	17.1233	20.5433	17.6849	17.8883	18.1102	20.0225	18.4103	18.5404	CDS
SPCC645.03c	14.3102	31.2536	17.1035	17.0604	15.1086	19.492	15.4626	18.5416	CDS
SPCC645.13	19.3353	14.2	19.7959	20.4267	17.4804	18.4229	20.1302	18.5416	CDS
SPAC3G9.07c	17.7961	20.4214	19.0078	18.2868	19.7937	17.7761	16.7281	18.5443	CDS
SPAC20G4.04c	18.4874	19.3745	17.2461	19.7682	19.2184	20.7916	15.1034	18.5699	CDS
SPAC31G5.11	17.2076	23.26	17.7644	16.6715	14.8372	20.2399	20.0121	18.5704	CDS
SPAC9E9.09c	18.8261	14.4968	17.3506	19.5394	16.707	19.6354	23.4605	18.5737	CDS
SPAC4F8.13c	19.1114	16.2246	17.9903	18.9159	18.2064	17.9624	21.7399	18.593	CDS
SPCC330.02	17.7122	23.1679	20.5443	17.6106	18.9672	17.0913	15.0619	18.5936	CDS
SPAC2F7.09c	18.9075	20.7649	19.7507	20.9322	16.1785	16.4935	17.1774	18.6007	CDS
SPAC1039.04	15.5625	31.416	18.3582	13.9042	16.6711	16.4604	17.8905	18.609	CDS
SPBC27B12.01c	17.24	16.6851	19.0722	18.9109	20.4108	19.5902	18.3675	18.611	CDS
SPCC285.10c	15.8461	23.6405	19.6826	16.6092	21.4269	17.1709	15.9689	18.6207	CDS
SPBC21C3.02c	17.9742	16.0181	19.4741	19.883	19.7207	19.2425	18.0343	18.621	CDS
SPNCRNA.487	18.5079		17.8128	19.5424				18.621	ncRNA
SPAC22E12.11c	17.1369	15.9825	18.9153	17.8982	19.1226	15.3201	26.0613	18.6338	CDS
SPAC20G8.10c	15.6256	28.4835	19.912	18.0595	17.9234	16.6833	13.7996	18.641	CDS
SPBC106.10	16.7595	19.3252	18.3261	16.7969	19.8524	19.0151	20.4276	18.6432	CDS
SPCC1450.08c	17.2026	23.3352	19.0455	16.9339	19.9666	17.3321	16.6919	18.644	CDS
SPCC24B10.13	15.2077	33.7829	18.6182	15.4573	16.8866	16.4937	14.0775	18.6463	CDS
SPAC688.10	18.7801	20.544	21.5366	18.9646	18.7739	15.7288	16.2739	18.6574	CDS
SPBC3D6.11c	18.6539	18.1584	18.0986	18.9342	20.8686	16.4164	19.4999	18.6614	CDS
SPBC2G2.06c	18.1993	14.4261	15.5859	18.9594	26.0704	19.9213	17.5008	18.6662	CDS
SPBC3B8.05	18.2046	21.7693	19.3138	18.2916	18.464	17.9568	16.6969	18.671	CDS
SPAC29A4.02cI	16.4943		16.0878	19.5303	26.0309	15.212		18.6711	intron
SPBC30B4.07c	17.3739	21.781	18.9626	17.3584	17.6802	19.4099	18.2236	18.6843	CDS
SPCC4F11.02	18.8147	20.3794	18.6023	17.2583	18.4145	18.8915	18.5644	18.7036	CDS
SPAC458.04c				18.7626		18.6452		18.7039	CDS
SPBC1921.03c	18.1417	13.9292	20.2117	19.7549	19.6578	19.0634	20.2256	18.712	CDS
SPCC74.02c	20.1329	12.2789	16.9946	22.1984	19.0592	18.2668	22.2014	18.7332	CDS
SPAC3H8.04	14.6641	31.4792	17.7174	17.1344	19.1968	17.5266	13.4149	18.7333	CDS
SPAC20G4.02c	16.6741	28.696	21.393	17.3235	16.1624	15.2937	15.6053	18.7354	CDS
SPBP35G2.05c	18.6656	18.4124	18.6766	17.9655	20.0947	19.408	17.9742	18.7424	CDS
SPCC970.06	17.5071	22.5825	18.0569	17.6893	15.2502	20.5557	19.5649	18.7438	CDS
SPBC18H10.16	18.7249	14.5165	18.4127	21.5963	19.2116	20.5264	18.2994	18.7554	CDS
SPCC1259.13	21.3233	18.1208	18.4899	17.9643	14.5673	18.6359	22.227	18.7612	CDS
SPCC965.08c	16.9331	21.8613	17.7161	19.7011	22.2475	17.2927	15.6976	18.7785	CDS
SPBC3B9.06c	13.7782	36.4908	19.4323	15.6726	16.7863	16.633	12.8242	18.8025	CDS
SPAC806.06c	19.3324	19.0006	18.0243	20.3549	18.4354	17.7741	18.7101	18.8046	CDS
SPCC757.11c	17.7401	26.6174	19.5225	16.8569	19.272	16.5551	15.1104	18.8106	CDS
SPAC19G12.01c	18.0928	25.6242	15.76	20.0881	14.2951	20.0344	17.8096	18.8149	CDS
SPAC26F1.01	18.4597	13.2953	20.8889	19.8943	20.1757	18.2501	20.7528	18.8167	CDS
SPAC17G8.12	17.7234	20.1564	17.5495	20.4394	18.5075	17.3049	20.0518	18.819	CDS
SPCC1322.02	16.7741	21.2992	18.9676	20.1756	19.2288	17.9007	17.4125	18.8226	CDS
SPBC106.04I	21.4882	14.7291	19.3439	18.4292	16.5971	19.4607	21.7139	18.8232	intron
SPAC2G11.11c	19.0884	19.0617	19.5936	19.0694	15.6687	18.3919	20.9791	18.8361	CDS
SPBC24C6.06	16.0731	25.0201	18.437	16.0118	17.0856	18.5821	20.6981	18.844	CDS
SPCC622.04	17.6837		21.7414	21.9498	19.8034	18.6095	13.2759	18.844	CDS
SPNCRNA.01	17.9413	23.5836	18.6141	19.2426	16.4452	18.9978	17.084	18.8441	ncRNA
SPAC589.07cI	18.8886		21.8787	15.7854				18.8509	intron
SPCC1840.10	16.6495	40.4673	18.1542	16.6029	15.0044	14.1133	11.1773	18.8813	CDS
SPBC28E12.01c	18.5702	19.6785	21.4928	17.5906	16.7618		19.2084	18.8837	CDS
SPAC644.14c	16.027	30.7039	19.2529	17.2763	15.2497	18.5246	15.2067	18.8916	CDS
SPCC4B3.14	16.7765	19.9013	19.8835	18.6832	22.3429	17.6202	17.1657	18.9105	CDS
SPBC1861.05	20.5635	13.0509	18.763	18.2413	17.1753	20.1573	24.4439	18.9136	CDS
SPAC23C11.16	17.7634	18.8032	18.8594	18.6953	18.3846	21.1373	18.777	18.9172	CDS
SPAC26A3.02	19.7833	16.9525	18.7759	21.0033	17.7729	19.6194	18.7072	18.9449	CDS
SPCC4G3.12c	19.5569	12.6263	21.4282	19.1681	17.0093	21.2764	21.5499	18.945	CDS
SPCC594.04c	17.1057	24.3138	19.7537	16.6451	20.6696	16.737	17.4561	18.9544	CDS
SPBC21.05c	16.3869	18.1244	15.9862	22.1983	20.6205	19.822	19.5578	18.9566	CDS
SPAC25G10.06I			14.3247	23.6155				18.9701	intron
SPAPB24D3.02c	17.2604	19.04	21.6947	17.8594	21.3124	17.8397	17.7872	18.9705	CDS
SPAC32A11.02c	19.1044	15.5187	21.0121	18.4213	22.8261	17.0155	19.2011	19.0142	CDS
SPAC637.12c	19.2799	19.0493	20.4235	18.019	21.9255	18.4557	15.9516	19.0149	CDS
SPAC23A1.18c	17.3872	16.2041	19.69	19.629	16.6991	21.0681	22.4442	19.0174	CDS
SPBC14C8.17c	18.546	13.0392	18.1386	19.7861	20.4353	22.0897	21.2271	19.0374	CDS
SPNCRNA.212	18.1953		20.9021	18.1035		18.5464	19.4583	19.0411	ncRNA
SPAC2F7.07c	20.3854	17.0382	19.1375	18.5696	19.1962	18.7957	20.2509	19.0534	CDS
SPBP35G2.10	19.7124	21.3414	19.3533	19.4728	18.4218	17.1442	18.0442	19.07	CDS
SPBC21C3.05	19.7605	24.4322	17.7262	17.6972	17.6149	18.5099	17.8173	19.0797	CDS
SPBC887.18c	17.9233	24.7904	17.296	18.1095	17.5843	20.5901	17.2948	19.0841	CDS
SPAC2C4.17c	16.4608	24.1473	19.1854	16.4377	18.8768	17.667	20.8354	19.0872	CDS
SPAC12G12.15	19.3055	15.1294	20.3938	18.4344	20.8763	18.8088	20.6768	19.0893	CDS
SPAC24C9.07c	18.2339	18.0956	19.6075	19.7981	19.0633	19.7131	19.1705	19.0974	CDS
SPBC1734.07c	19.1862	15.4946	20.5847	19.8248	18.5317	18.4088	21.6894	19.1029	CDS
SPBC839.06						19.1044		19.1044	CDS
SPAC23H3.04				19.105				19.105	CDS
SPBC146.01	18.3136	16.5569	19.4597	19.1406	19.4125	19.2999	21.5614	19.1064	CDS
SPBC660.08	18.6374	22.7056	18.4716	18.6038	17.8692	20.0837	17.3947	19.1094	CDS
SPAC29A4.14cI			19.1172					19.1172	intron
SPCC962.03c	19.3391	13.7654	17.3054	20.0617	19.4819	20.7247	23.1703	19.1212	CDS
SPCC1259.11c	19.834	20.8028	17.6467	18.6939	16.7446	18.7817	21.4438	19.1354	CDS
SPBC36.06c	19.5859	19.2184	17.1911	16.925	19.0794	20.639	21.3848	19.1462	CDS
SPBC582.06c	17.1684		25.9002	20.4799		16.2855	15.9525	19.1573	CDS
SPAC26F1.08c	18.9095	15.7724	18.0678	20.915	20.1603	19.4397	20.8856	19.1643	CDS
SPAC343.19	17.6081	24.6528	19.9187	17.9811	16.2529	19.1797	18.5716	19.1664	CDS
SPAC1705.02I	20.5832			23.7166	17.2926	18.3158	15.9545	19.1725	intron
SPAC3F10.02c	19.1044	14.9786	17.5489	21.962	21.4741	18.2005	20.9536	19.1746	CDS
SPBC337.12	19.1279	25.5354	19.3664	19.2598	16.2632	18.0544	16.6846	19.1845	CDS
SPBC16D10.05	17.5197	17.5796	21.1535	18.8968	20.5422	17.7192	20.8831	19.1849	CDS
SPAC1093.06c	18.0555		23.4055	18.7197			16.6216	19.2006	CDS
SPAC227.01c	15.0039	32.2507	19.8703	17.1381	14.8338	16.6394	18.6757	19.2017	CDS
SPBC1271.10c	19.6954	16.7909	19.9634	17.6162	20.062	19.7652	20.5405	19.2048	CDS
SPBC887.02	19.8965	18.6162	18.9842	18.909	18.6602	18.6708	20.7138	19.2072	CDS
SPBC4B4.08	16.0121	23.5734	18.4387	17.762	22.9769	16.4398	19.2777	19.2115	CDS
SPAC13G6.12c	16.3382	30.6007	18.6491	17.4823	17.5606	17.1194	16.7688	19.217	CDS
SPCC1183.05c	19.5228	20.2561	18.9876	19.1316	16.8326	21.6647	18.2239	19.2313	CDS
SPAC823.03	19.3178	14.122	18.0178	19.4559	21.6538	21.9543	20.1763	19.2426	CDS
SPAC1687.20c	20.8965	15.6652	21.7943	20.9772	13.4684	19.5186	22.4886	19.2584	CDS
SPAC644.06c	15.1879	25.7197	21.1458	19.6785	17.6709	16.2487	19.1788	19.2615	CDS
SPBC902.03	18.5003	26.3053	20.1775	17.2222	15.1346	17.512	20.0747	19.2752	CDS
SPBC3D6.06cI	18.1059	22.7025	18.2692	18.239	16.8161	21.2622	19.542	19.2767	intron
SPCC1183.02I	18.0722		21.2065	19.1999	18.26	20.8044	18.1918	19.2891	intron
SPBC1198.06c	15.9576	31.8397	20.7065	15.8328	19.3281	17.0297	14.5471	19.3202	CDS
SPAP14E8.03	18.8783	17.8811	18.6951	20.0027	20.324	22.1317	17.3579	19.3244	CDS
SPBC409.06I	15.8469		23.3956	21.5677			16.4917	19.3255	intron
SPAC12B10.13	17.6201	16.619	19.0485	23.1389	23.3905	21.0072	14.4991	19.3319	CDS
SPAC22F8.05	23.2599	11.0741	16.9526	17.9468	25.445	15.8777	24.7796	19.3337	CDS
SPBC11C11.05	15.5575	27.0337	20.6265	18.0181	17.9135	17.6385	18.5665	19.3363	CDS
SPBC36.09	19.6066	15.711	18.987	18.52	20.3279	20.6083	21.7243	19.355	CDS
SPCC1620.14c	20.5324	15.2385	21.6909	19.5489	18.1744	20.5753	19.7261	19.3552	CDS
SPBC83.07	17.0682	17.556	20.6771	18.5011	22.8372	16.4036	22.4512	19.3563	CDS
SPAC4C5.01I				19.3565				19.3565	intron
SPAC24H6.09	18.7536	21.7504	21.1833	18.0737	15.7484	18.3455	21.6492	19.3578	CDS
SPAC19A8.05c	18.854	18.0562	19.3861	19.3792	17.4781	23.7687	18.5926	19.3593	CDS
SPAC1952.10c	16.7212	28.2487	20.5727	16.11	16.1914	20.7108	16.9843	19.3627	CDS
SPAC8F11.10c	16.8295	13.8644	21.5843	20.8012	18.9171	19.841	23.8807	19.3883	CDS
SPAC23H3.13c	18.2039	17.5726	17.5535	23.0861	18.0712	15.2737	25.9879	19.3927	CDS
SPBC646.17c	20.2196			21.6079			16.3512	19.3929	CDS
SPAC664.15	17.2379	19.1077	20.1972	19.562	19.459	18.4711	21.7207	19.3937	CDS
SPAC4D7.07c	16.4179	26.3675	20.3518	18.0682	17.4331	19.7783	17.4698	19.4124	CDS
SPCC23B6.05c	20.212	21.9018	19.9731	19.1299	14.6583	18.8727	21.1737	19.4173	CDS
SPBC691.02c	19.3955	17.7792	19.0837	19.8187	17.5563	20.5073	21.8231	19.4234	CDS
SPAC2G11.02	18.5101	24.3547	20.7443	20.9383	16.2077	17.5371	17.8406	19.4475	CDS
SPCC24B10.02c	18.1268	25.7154	20.0993	18.8678	17.9286	19.1411	16.2583	19.4482	CDS
SPCC24B10.07	17.8326	21.2853	20.1934	17.5091	19.6534	19.7567	19.9309	19.4516	CDS
SPAC3A11.05c	17.8101	20.7287	21.5377	18.4223	20.7253	17.7379	19.2999	19.466	CDS
SPBC14C8.07c	18.4633	15.2356	21.4236	20.0376	22.0669	18.5038	20.5437	19.4678	CDS
SPBC119.09c	19.4614	16.429	20.5288	19.1616	17.6565	21.3104	21.7296	19.4682	CDS
SPBC691.01	21.4265		18.996	19.8208		18.6422	18.4755	19.4722	CDS
SPCC622.17	19.5374	14.3536	18.5209	19.1	23.3694	20.7768	20.6831	19.4773	CDS
SPAC1565.03	19.1195		26.5555	18.4541			13.8019	19.4828	CDS
SPAC12G12.04	18.4274	15.159	18.2923	19.602	16.9498	22.6921	25.3192	19.4917	CDS
SPAC8C9.12c	17.3139	17.9	19.1505	19.779	18.8565	18.7175	24.7574	19.4964	CDS
SPCP1E11.08I	14.6153		25.0808	18.8144				19.5035	intron
SPCC970.11c	17.0649	21.0088	20.4821	19.9507	19.4162	20.9477	17.6789	19.507	CDS
SPBC8D2.05c	18.5362	25.6552	20.4734	16.9374	19.2914	18.152	17.5723	19.5168	CDS
SPAC1006.05c	18.4161	18.0541	19.1265	20.54	19.4854	19.8242	21.2307	19.5253	CDS
SPBC119.08	18.2915	15.7847	21.9475	17.9224	18.1538	19.0633	25.5664	19.5328	CDS
SPAC869.05c	20.9744	18.4817	18.6581	17.3476	16.7653	23.8011	20.7607	19.5413	CDS
SPCC11E10.04	19.3239	21.3189	19.0085	18.8068	18.8548	21.4481	18.0485	19.5442	CDS
SPBC1703.04	18.9306	20.3589	20.688	19.0276	20.254	19.1173	18.5464	19.5604	CDS
SPCC550.13	20.7863	18.1743	20.5111	19.3159	17.4446	18.8974	21.8176	19.5639	CDS
SPBC23G7.04c	15.6451	28.8145	22.1046	17.0454	18.8949	14.574	19.8951	19.5676	CDS
SPCC965.10	19.8004	15.2199	19.5243	20.9368	19.8842	19.0439	22.5839	19.5705	CDS
SPCC1620.06cI	16.1407		24.8464	20.1455	19.9886	18.603	17.7179	19.5737	intron
SPCC613.03	18.6263	24.2351	19.5712	17.337	19.0157	20.7665	17.477	19.5755	CDS
SPCC1529.01	17.8812	16.0142	19.8415	21.8647	21.1874	20.4646	19.7791	19.5761	CDS
SPAPB24D3.09c	18.6536	14.0829	20.9107	19.5495	20.9179	19.1928	23.7448	19.5789	CDS
SPBC336.08	20.1098	21.0786	19.5557	21.8675	19.5244	18.4263	16.4945	19.5795	CDS
SPAC6F6.03c	19.6396	18.1652	20.3575	18.9831	21.287	19.2199	19.4418	19.5849	CDS
SPBC1683.07	19.0621	21.3298	20.0178	20.4105	22.2547	18.2698	15.7634	19.5869	CDS
SPAC323.01cI			22.1079	17.0994				19.6037	intron
SPAC6F12.15c	19.5114	17.2166	18.0212	20.6618	20.444	20.9274	20.4579	19.6057	CDS
SPCC736.04c	18.4284	20.155	19.5224	19.8407	16.674	20.6722	22.0194	19.616	CDS
SPCC330.09	20.0084	19.4649	20.7295	20.5856	18.9459	14.5817	23.037	19.6218	CDS
SPBC24C6.07	19.1716	22.4031	21.3182	18.6572	20.4479	17.4381	17.941	19.6253	CDS
SPCC4E9.02	21.4028	12.6131	20.8838	18.9808	19.0906	21.5892	22.928	19.6412	CDS
SPAC3H1.06c	17.1833	20.9109	21.8446	19.5665	17.1872	18.4894	22.4141	19.6566	CDS
SPAC23A1.06c	17.7535	23.758	25.1433	15.5156	20.5967	18.1722	16.8219	19.6802	CDS
SPAC4F10.16c	19.2968	17.7331	22.1931	16.2667	18.8418	22.8367	20.6414	19.6871	CDS
SPBC19G7.13	20.3755	13.0461	19.8714	21.3241	23.2227	19.9389	20.0341	19.6875	CDS
SPBC2G2.14	19.7167	18.5335	19.6456	20.0475	18.6912	18.8204	22.471	19.7037	CDS
SPAC6B12.07c	16.8086	21.4264	22.3699	19.907	18.5336	17.4025	21.5379	19.7123	CDS
SPBC21H7.04	18.5423	18.4604	22.3108	20.6553	20.8179	17.3613	19.8942	19.7203	CDS
SPBC25H2.04c	16.7946	24.8334	19.8739	17.51	19.6256	18.4993	20.9222	19.7227	CDS
SPBC19C7.09c	18.7975	20.9323	19.6912	19.479	22.879	17.8795	18.428	19.7266	CDS
SPBC36B7.05c	17.0188	21.5793	22.5395	16.6366	21.6906	19.8575	18.7652	19.7268	CDS
SPBC2G2.09c	19.5259		24.1518	20.8107		16.0973	18.0745	19.732	CDS
SPBP22H7.03	18.5659	26.6416	22.9296	18.5583	16.9579	17.9661	16.6748	19.7563	CDS
SPAC328.01c	21.5299	16.3507	18.4578	21.2478	18.4264	21.6541	20.6282	19.7564	CDS
SPAC1296.06I	19.1306	19.6755	18.3574	20.8097	15.8118	22.9257	21.5934	19.7577	intron
SPBC13E7.10c	20.0684	17.6425	18.5493	21.2086	24.2325	18.8714	17.7539	19.7609	CDS
SPAC11D3.16c	16.6631	31.8747	21.9014	16.1397	18.99	16.4139	16.3471	19.7614	CDS
SPBP19A11.06	19.0492	18.3381	21.6317	17.3992	20.9199	18.9203	22.0741	19.7618	CDS
SPAC20G4.03c	17.3958	22.944	18.9201	19.5583	21.0624	19.9906	18.4613	19.7618	CDS
SPAC12G12.14c	20.9523	24.235	20.8893	19.3758	18.1689	16.2668	18.5011	19.7699	CDS
SPBC1683.01	17.1793	17.2331	21.8336	20.3956	20.7963	20.0323	20.9479	19.774	CDS
SPCC584.16c	14.6995	25.6349	22.9772	18.1143	16.7363	16.2558	24.0611	19.7827	CDS
SPAC9E9.13I	18.5562	25.2731	20.9226	21.3607	18.8901	19.4331	14.064	19.7857	intron
SPNCRNA.131	19.5476	17.324	18.8387	21.0864	19.4661	24.1269	18.1156	19.7865	ncRNA
SPBC32C12.03c	18.4768	23.0618	21.6439	19.0855	19.5922	17.139	19.5064	19.7865	CDS
SPBC16C6.04	17.8365	21.9434	21.4729	19.3423	22.228	18.3493	17.3528	19.7893	CDS
SPAC607.10	17.4	23.2771	22.3743	18.3238	20.8872	17.9059	18.4104	19.797	CDS
SPAC13G7.05	17.1372	23.2912	19.8344	17.2988	20.6201	19.5924	20.8892	19.809	CDS
SPBC2F12.15c	19.8193	17.996	17.3625	19.9655	21.1505	21.7306	20.6683	19.8132	CDS
SPCC594.07c	18.3353	21.1842	17.7647	18.5609	19.0158	20.0421	23.8065	19.8157	CDS
SPAC5D6.07c	15.9614	26.9513	21.1848	19.088	18.8852	19.6408	16.9994	19.8158	CDS
SPAC19A8.12	19.4725	14.8896	20.1777	22.5447	20.2411	19.6187	21.7781	19.8175	CDS
SPBC713.06	20.9539	13.567	17.7839	26.5306			20.2648	19.82	CDS
SPAC23H4.15	20.3427	19.8623	20.1536	20.2596	20.1298	17.5568	20.4851	19.8271	CDS
SPAC2G11.09	18.3622	21.0042	18.629	18.2647	20.1461	18.74	23.6545	19.8287	CDS
SPCC1223.01	18.9427	15.77	19.3034	21.5805	23.4176	17.5309	22.3458	19.8416	CDS
SPCC4B3.13	18.5025	15.7094	21.9256	18.7444	21.1045	23.3215	19.6826	19.8558	CDS
SPBC14C8.13	19.9565	15.742	19.6828	26.0343	18.0927	17.9512	21.5763	19.8623	CDS
SPBP35G2.03cI			22.7429	17.0022				19.8725	intron
SPAC22A12.06c	19.0288	17.5286	19.706	21.3086	19.4036	19.7296	22.4249	19.8757	CDS
SPBC4F6.17c	19.1302	16.9679	21.0408	18.5618	22.0839	21.9956	19.3693	19.8785	CDS
SPBC947.07	18.863	23.6036	21.0231	20.2212	21.9532	17.2516	16.3238	19.8914	CDS
SPBC21.06c	17.2054	19.1422	21.649	19.8838	19.6561	21.125	20.599	19.8944	CDS
SPNCRNA.402	18.6766	13.5316	20.678	22.0601	19.7069	18.2108	26.4058	19.8957	ncRNA
SPAC16E8.13	18.8923	20.3999	20.0119	20.4149	19.554	22.7961	17.2719	19.9059	CDS
SPCC330.01c	20.0413	17.8306	19.962	21.1017	21.0496	18.0668	21.2963	19.9069	CDS
SPAC14C4.16	22.0002	21.2608	18.996	20.2143	21.0177	19.0747	16.8346	19.914	CDS
SPBC713.07c	21.4164	11.6596	19.0761	23.4677	19.5306	20.1146	24.1338	19.9141	CDS
SPAC3C7.02c	18.0506	17.7102	21.3518	21.5954	18.2778	19.3289	23.1178	19.9189	CDS
SPBC16E9.07	18.5063	25.137	19.8183	20.1631	17.8162	20.6062	17.4097	19.9224	CDS
SPAC22E12.06c	18.5523	22.2575	21.7893	18.0568	19.5521	19.3101	20.0512	19.9385	CDS
SPAC1B3.17	19.5138	17.5533	20.3673	19.8117	19.558	19.015	23.8156	19.9478	CDS
SPBC577.13	19.958	15.5893	20.4181	19.9456	21.0567	22.8266	19.8483	19.9489	CDS
SPAC12G12.03	19.2869	24.1819	21.7804	18.7599	16.7214	18.3817	20.5957	19.9583	CDS
SPAC5D6.09c	17.8939	17.2484	25.0373	20.6718	17.13	18.9966	22.7613	19.9628	CDS
SPCC1682.09c	21.1304	26.2189	24.4483	18.677	15.4493	15.7488	18.0717	19.9635	CDS
SPAC6G9.14	19.5518	13.4772	20.1905	21.6116	20.6375	20.6937	23.591	19.9647	CDS
SPCC61.02	21.365	22.8384	19.4471	17.9277	16.2745	22.3088	19.6636	19.975	CDS
SPAC688.06c	19.4969	20.1415	18.7919	23.2676	18.9871	20.7621	18.3847	19.976	CDS
SPBC17G9.07I	18.6398		21.4882	22.3132	20.107	20.3989	16.9399	19.9812	intron
SPBC530.11cI	19.007		23.1805	16.6947			21.0695	19.9879	intron
SPAC227.07c	18.415	18.7295	19.3319	20.8094	19.3106	23.8087	19.5641	19.9956	CDS
SPAC1F8.03c	18.6772		16.9871	16.8606	18.5431	31.03	17.8877	19.9976	CDS
SPBC26H8.13c	20.4221	13.8098	20.2303	22.0612	19.0061	22.8726	21.5835	19.998	CDS
SPAC664.10	19.4932	21.1121	21.5489	17.8951	19.3439	19.9867	20.6619	20.006	CDS
SPAC23A1.04c	19.4653	21.691	19.1203	19.1526	19.5597	20.4079	20.6461	20.0061	CDS
SPBC1198.09	19.0632	11.947	18.0059	22.4898	24.8626	21.3677	22.3474	20.012	CDS
SPCC1739.15	18.2608	27.2657	19.7348	18.22	19.3872	20.1797	17.1131	20.023	CDS
SPBC36.01c	19.6495		22.8901	18.3424		17.8152	21.4446	20.0284	CDS
SPAC23G3.02cI	27.2195		23.6272	18.5223		12.5174	18.2919	20.0357	intron
SPBC18H10.12cI	18.7927	16.9828	23.4409	21.801	16.7707	18.655	23.8074	20.0358	intron
SPCC553.12c	20.5294	20.4167	20.1183	16.8179	19.0447	20.3064	23.0394	20.039	CDS
SPCC285.08I	21.2845		23.1296	18.1298			17.6213	20.0413	intron
SPAC1B2.05	19.8704	15.3902	19.2902	20.8102	23.0419	19.4584	22.43	20.0416	CDS
SPBC16A3.17c	15.5813	26.7529	23.2472	19.6963	20.6799	16.1673	18.2159	20.0487	CDS
SPAP8A3.13c	18.2756	21.0014	22.3243	22.2287	20.0251	17.7411	18.781	20.0539	CDS
SPCC132.02	18.3069	22.8176	20.1589	20.352	18.578	22.8942	17.2754	20.0547	CDS
SPBC19C2.11c	17.4555	18.9777	21.2224	20.0109	19.7546	18.299	24.752	20.0674	CDS
SPBC651.06I	19.2357	19.0256	23.0275	21.6239	16.6897	17.7576	23.1585	20.0741	intron
SPCC830.09c	17.9041	28.3022	21.3041	17.8342	16.7394	19.9773	18.4578	20.0742	CDS
SPBC16G5.15c	19.7524	13.9439	20.9476	21.7255	18.8272	22.28	23.1254	20.086	CDS
SPCC1450.11c	19.5639	23.5849	22.4748	17.4663	19.4907	17.5207	20.5296	20.0901	CDS
SPAC27E2.07	17.3614	26.0855	20.3643	17.9716	18.3992	20.319	20.157	20.094	CDS
SPAC227.03c	18.999	19.4553	20.0546	20.3222	21.3552	19.3053	21.1856	20.0968	CDS
SPAC23A1.03I			20.8069	19.414				20.1105	intron
SPBP4H10.10						19.7211	20.5016	20.1114	CDS
SPCC584.15cI	17.0747	30.514	23.773	20.506	19.3754	14.5899	15.0073	20.12	intron
SPBC582.03	20.6619	16.0015	20.9485	21.5546	17.0259	22.1767	22.4851	20.122	CDS
SPCC1494.06c	18.1789	22.4007	18.8355	20.2868	20.8764	19.4119	20.9352	20.1322	CDS
SPBC1773.09cI	21.0564	19.3521	21.048	24.6279	14.2004	18.5543	22.1295	20.1384	intron
SPCC830.05c	20.5777	14.2762	20.422	20.2423	20.9386	19.426	25.1115	20.1421	CDS
SPCC962.04I	17.6183		22.8309	24.0552		17.1743	19.0433	20.1444	intron
SPBC36.03c	17.335	24.5223	19.9449	19.2836	17.1632	20.158	22.6764	20.1548	CDS
SPCC825.04c			22.0024	18.3226				20.1625	CDS
SPAC644.15I	21.6623		20.2515	22.1494			16.6048	20.167	intron
SPCC1235.04c	19.1262	22.0147	21.7721	21.0848	20.6471	19.7026	16.894	20.1774	CDS
SPCC31H12.06	17.1212	26.1798	21.8655	18.7146	18.7803	17.0704	21.7695	20.2145	CDS
SPBC530.14c	19.9883	21.5969	19.9697	20.2767	19.4383		20.0585	20.2214	CDS
SPAC1952.13	19.0985	15.3171	20.3926	20.0057	19.0171	24.9846	22.7377	20.2219	CDS
SPCC1322.01	19.5196	24.2624	21.2443	20.6904	17.5565	18.4214	19.8984	20.2276	CDS
SPAC17G8.13c	18.1197	18.5985	17.4889	25.548	22.2231	19.4335	20.1979	20.2299	CDS
SPBC15D4.01c	17.4769	20.5083	19.9864	19.1856	22.6524	19.656	22.1595	20.2322	CDS
SPBC1604.18c	19.5066	19.4218	20.6041	20.1231	23.9433	20.0294	17.9969	20.2322	CDS
SPAC16E8.02	19.1347	20.4623	17.9939	18.8374	18.9627	27.5233	18.7194	20.2334	CDS
SPAC328.04	19.4482	15.6736	22.4731	20.4752	19.842	20.9611	22.7756	20.2355	CDS
SPBC2D10.13	19.1996	30.0167	20.537	19.3855	19.4561	18.0303	15.0472	20.2389	CDS
SPAC2G11.13	16.7045	28.9578	21.8061	20.4298	15.9653	18.8064	19.0114	20.2402	CDS
SPCC4B3.02cI	19.7032		21.5153	23.0485			16.7105	20.2444	intron
SPAC15A10.07	18.8631	24.5035	20.1165	19.6476	19.6953	22.2678	16.6491	20.249	CDS
SPAC343.06c	18.8331	23.2193	20.0524	17.9491	21.4599	22.2432	18.0158	20.2533	CDS
SPBC24C6.09c						20.2548		20.2548	CDS
SPBC244.02c	18.1153	28.0836	19.6967	20.2805	20.6888	17.8526	17.1048	20.2603	CDS
SPAC1250.05I	16.5285	35.4695	23.2835	18.8001	17.2675	15.7835	14.6921	20.2607	intron
SPAC6G10.03c	19.5013	15.2472	17.988	20.6451	20.5097	24.8899	23.061	20.2632	CDS
SPAC25G10.07c	16.693	27.2546	20.119	20.2003	19.134	18.6427	19.8167	20.2658	CDS
SPAC922.03I	20.4174		21.2879	22.0664	19.5541	20.6364	17.6416	20.2673	intron
SPAC12B10.12c	17.92	26.483	21.1812	18.5365	20.5022	20.0459	17.2168	20.2694	CDS
SPCC162.04c	19.502	26.6438	18.5118	18.5023	20.96	20.0067	17.7712	20.2711	CDS
SPBC8D2.14c	20.0715	19.3282	19.0341	23.7301	21.6828	18.6067	19.4769	20.2757	CDS
SPAC16A10.07c	19.4233	19.4557	21.8651	20.2336	21.0609	21.5902	18.3322	20.2801	CDS
SPAC3F10.06cI	25.3856	14.1676	20.9665	22.4194		17.6954	21.1003	20.2891	intron
SPAC630.04c	20.5218	21.8766	19.7299	17.4098	19.2183	22.1501	21.1176	20.2892	CDS
SPAC4F8.04	20.606	18.8274	20.9502	22.1686	21.6553	18.9939	18.8547	20.2938	CDS
SPCC569.01c	17.4747	25.751	20.2565	20.0151	20.6413	21.4586	16.4949	20.2989	CDS
SPBC365.06I			20.3103					20.3103	intron
SPCC1281.02c	20.2665	17.0195	21.0037	21.0401	19.3907	19.7229	23.739	20.3118	CDS
SPBC19C7.04c	15.7127	39.7608	23.0227	15.8755	21.5554	11.6257	14.6447	20.3139	CDS
SPAC11G7.06c	18.1347	23.1629	18.7711	21.2218	21.4028	19.563	20.0064	20.3232	CDS
SPAC821.12	21.3594	17.8942	20.1545	21.4589	17.1144	22.9433	21.363	20.3268	CDS
SPAC5H10.13c	19.5737	20.3734	21.5962	17.6781	20.0818	20.9242	22.0826	20.33	CDS
SPAC24B11.06c	19.6455	22.4985	20.4752	17.4777	19.0473	22.9373	20.2965	20.3397	CDS
SPCC285.06cI	17.796	28.3131	17.1482	19.0725	26.8964	16.8191	16.3565	20.3431	intron
SPAC821.04c	21.2532	22.0877	20.9864	18.0404	19.9814	16.5889	23.5142	20.3503	CDS
SPBC14C8.01c	18.2575	18.857	19.7463	22.7907	21.5124	20.5962	20.7764	20.3624	CDS
SPBC1734.09	19.0623	17.7213	18.1203	25.0417	23.8385	20.3917	18.3852	20.3659	CDS
SPAC24H6.08	19.1825	22.9254	22.9695	19.9197	20.0201	20.4746	17.1101	20.3717	CDS
SPAC16A10.03c	19.1976	18.1615	18.5288	28.0451	21.3679	18.6295	18.6812	20.3731	CDS
SPCC16A11.08	18.0825	18.5472	23.2548	20.0161	22.2427	19.8875	20.5981	20.3756	CDS
SPBC1105.05	14.3046	39.6226	20.7092	16.836	17.6855	16.5759	16.9695	20.3862	CDS
SPAC1002.05c	15.9125	36.6888	22.8765	17.5218	19.5986	15.9344	14.1821	20.3878	CDS
SPBC215.14c	16.4895	33.0175	22.5277	18.7193	20.4086	15.4646	16.1044	20.3902	CDS
SPCC4G3.09c	19.5918	22.2914	20.0389	18.5749	20.564	20.7638	20.9703	20.3993	CDS
SPBC365.12c	18.2321	20.1436	23.6284	18.2947	24.226	18.9727	19.3268	20.4035	CDS
SPCC553.04	22.3046	15.7638	19.915	20.8554	20.2285	22.3727	21.4134	20.4076	CDS
SPBC28E12.03	20.1286	15.0366	20.5063	21.7457	20.6704	20.0565	24.7142	20.4083	CDS
SPAC1002.16c	20.2641	23.1902	22.8286	17.7342	19.9006	17.5619	21.3946	20.4106	CDS
SPAC328.08c	20.7941	20.2045	19.9241	21.3534	19.4793	18.3625	22.767	20.4121	CDS
SPAC11D3.18c	23.466	11.421	18.9754	20.7543	17.7685	24.8259	25.7475	20.4227	CDS
SPAC9.08c	18.5209	18.6697	23.4564	21.8111	20.7536	20.6528	19.1428	20.4296	CDS
SPAC25B8.08	16.6627	28.8984	19.2711	19.5164	21.7454	19.9959	16.9706	20.4372	CDS
SPCC1393.13	22.4359	19.1626	20.4455	19.8932	19.1027	20.3833	21.88	20.4719	CDS
SPBC4C3.09	20.0029	19.7073	19.966	19.5084	19.3544	23.4741	21.3002	20.4733	CDS
SPAC1F3.10c	19.4729	17.9772	20.0658	19.7366	21.1969	24.7083	20.3749	20.5047	CDS
SPBC685.09	19.4785	20.5783	19.4448	22.724	19.2477	20.7122	21.3561	20.506	CDS
SPNCRNA.531	15.5846	35.6173	21.5915	16.9389	19.7626	18.3263	15.8287	20.5214	ncRNA
SPAC105.01c	21.4824	19.1432	20.6313	21.0911	20.3247	19.2205	21.7664	20.5228	CDS
SPBC32H8.10	20.9126	16.1269	20.696	21.7096	21.0001	21.7881	21.5534	20.541	CDS
SPCP20C8.01c	16.8717	27.3058	19.7203	21.1901	19.8324	21.8194	17.0981	20.5483	CDS
SPBC1703.06	19.2509	21.8667	21.1495	21.8818	22.7896	18.747	18.1575	20.549	CDS
SPCC1840.12	19.4128	20.2402	22.4989	20.832	20.5724	17.3552	22.9509	20.5518	CDS
SPBC14F5.11c	19.0443	17.7089	19.1511	19.8416	20.5571	24.3438	23.2333	20.5543	CDS
SPBC16D10.08c	22.245	15.0154	22.4916	19.123	22.8623	20.1938	22.0354	20.5667	CDS
SPBC1198.10c	19.3054	14.4139	18.7342	22.909		24.2999	23.7515	20.569	CDS
SPCC1682.15	18.9848	21.5458	22.1853	19.481	18.8126	18.8473	24.1324	20.5699	CDS
SPAC22F8.11	19.7331	17.2052	18.9898	23.5134	22.7492	19.276	22.5293	20.5708	CDS
SPBC16A3.07c	19.6794	16.1798	21.6026	22.8603	17.8825	23.1802	22.6502	20.5764	CDS
SPBC13G1.09	20.9989	24.2939	22.1841	20.0526	19.7095	18.178	18.6685	20.5836	CDS
SPAC589.05cI				20.59				20.59	intron
SPAPB17E12.03	20.3631	19.2313	17.4651	27.0599	21.3689	20.8836	17.7668	20.5912	CDS
SPCC550.07	21.4463	15.0849	19.3147	23.1411	19.1094	21.3516	24.7248	20.5961	CDS
SPBC15D4.14	21.374	18.6761	19.2573	20.7502	22.3235	20.824	20.9714	20.5967	CDS
SPAC13F5.06c	20.4293	18.2811	19.9169	23.5469	21.5162	21.3331	19.2662	20.6128	CDS
SPAC821.13c	19.8167	24.0111	21.0744	18.2563	20.8018	18.9057	21.4308	20.6138	CDS
SPCC576.05	20.2577	19.9465	20.4648	21.2608	21.0392	19.2854	22.1223	20.6252	CDS
SPBC609.01	18.4952	30.7205	22.3698	18.0286	18.2056	18.1702	18.4047	20.6278	CDS
SPCC790.02	21.3866	15.0642	18.5089	20.697	21.3007	24.8734	22.5835	20.6306	CDS
SPBC21.07c	17.6929	24.7791	21.8839	19.4057	22.1048	20.1206	18.5299	20.6453	CDS
SPBC19F5.01c	16.7938	35.1296	21.2279	19.1766	18.9753	14.8741	18.3476	20.6464	CDS
SPCP31B10.06	21.3963	14.4216	18.0983	17.7979	30.0688	17.7486	25.0185	20.65	CDS
SPAC15A10.03c	18.1384	16.9015	19.9845	22.0941	20.8467	19.394	27.31	20.6671	CDS
SPCC18.06c	21.3094	16.6509	20.4985	20.7263	21.2823	20.6723	23.5723	20.6731	CDS
SPCC191.01	18.988	16.5751	21.6748	19.8582	23.7617	22.0006	21.9413	20.6857	CDS
SPCC1450.16c	18.5536	31.1183	21.4866	17.4982	18.9188	18.5317	18.6938	20.6859	CDS
SPAC4G9.19	19.3269	19.5809	24.6543	17.8162	20.7782	20.0052	22.6467	20.6869	CDS
SPCC10H11.02	21.2298	21.6066	20.0725	21.3625	20.002	22.7414	17.8292	20.692	CDS
SPBC119.13c	19.3011	18.45	21.3336	20.4404	22.0708	22.8544	20.488	20.7055	CDS
SPCC126.07c	20.5851	14.5231	19.1244	20.7228	23.8487	20.5265	25.7458	20.7252	CDS
SPAC22H10.07	18.5026	32.7642	21.0164	16.5054	18.887	17.2186	20.2337	20.7326	CDS
SPBC21C3.20c	18.6691	25.2211	22.4214	18.4307	20.2948	20.7163	19.4209	20.7392	CDS
SPAC16E8.16	19.8256	18.7478	21.9232	22.3056	17.6617	25.263	19.4539	20.7401	CDS
SPBC21C3.16c	20.2958	19.1082	21.9704	19.7943	18.8461	23.8389	21.4362	20.7557	CDS
SPBC1703.03c	21.3892	18.1312	19.7923	22.8846	21.258	22.2001	19.6404	20.7565	CDS
SPBC19G7.16	18.8978	15.0471	21.1633	20.6846	22.5354	24.4589	22.5418	20.7613	CDS
SPBC3F6.05	21.9109	17.3836	20.8726	20.0599	19.6348	22.1404	23.3806	20.769	CDS
SPBC1A4.07c	21.5533	19.9904	23.3883	21.3899	18.6639	21.3251	19.1605	20.7816	CDS
SPNCRNA.269	19.1893	16.6437	18.6657	22.667	21.575	19.6891	27.0615	20.7845	ncRNA
SPBC1778.02	17.6385	29.9874	21.9042	19.28	19.9326	17.6624	19.1022	20.7868	CDS
SPAPB24D3.03	20.0871	17.4048	22.0611	20.8199	24.8176	21.7092	18.6296	20.7899	CDS
SPAC6F12.07I			22.5657	25.3408			14.4634	20.79	intron
SPAC29A4.10	20.0928	29.6159	22.4124	19.5263	17.3693	17.6062	19.0878	20.8158	CDS
SPAC3F10.06c	22.0388	16.5334	24.2521	21.8778	16.265	20.1048	24.6424	20.8163	CDS
SPAC4D7.13	21.5428	18.7232	21.7975	22.3624	20.8753	20.5028	19.9192	20.8176	CDS
SPBC365.09c	20.5638	27.6389	22.2539	20.6807	18.364	19.8259	16.4018	20.8184	CDS
SPAC17A5.06	19.2799	19.7162	20.6831	20.6191	21.3619	22.0564	22.0607	20.8253	CDS
SPAC29E6.09	18.3828	26.052	21.0183	21.741	18.6678	21.3125	18.6117	20.8266	CDS
SPAC1952.12c	17.094	29.152	20.4055	20.2537	20.9263	20.8188	17.1931	20.8348	CDS
SPAC2E12.03c	17.2445	25.0329	21.9896	19.9871	20.8243	18.7945	22.0694	20.8489	CDS
SPBC8E4.01c	15.4379	18.1942	16.5493	19.6627	19.5913	36.9722	19.5498	20.8511	CDS
SPBC32H8.07	16.2723	34.6178	21.2622	17.8279	19.6514	18.8446	17.4865	20.8518	CDS
SPCP1E11.09cI	16.1486		22.0521	22.6224		21.0252	22.4394	20.8575	intron
SPCC970.02	20.4709	18.9293	22.164	22.9276	18.9793	22.302	20.2298	20.8576	CDS
SPBC1D7.05	18.8437	15.1685	21.7203	20.9787	26.7312	21.5485	21.0258	20.8596	CDS
SPBC887.10	19.9033	22.5085	23.6272	19.8216	18.53	20.1245	21.533	20.864	CDS
SPCC1827.07c	18.8555	33.4701	19.2855	18.5418	19.9399	18.4364	17.6081	20.8768	CDS
SPBC1347.07I				29.2214			12.5346	20.878	intron
SPCC63.06	19.0292	20.5692	20.354	20.6356	23.0357	21.0356	21.5048	20.8806	CDS
SPBC4F6.06	18.9102	14.79	20.74	21.235	20.7479	21.8666	27.9162	20.8866	CDS
SPCC1259.06	19.2214	19.6703	20.0663	23.4285	25.5195	19.7088	18.5938	20.887	CDS
SPAC2F7.02c	19.6878	27.3744	20.477	17.92	16.6165	21.5079	22.7059	20.8985	CDS
SPAC14C4.07	20.0443	18.5291	20.3929	19.7119	20.3324	23.8431	23.4562	20.9014	CDS
SPBC83.11	21.5038	18.8299	24.2307	21.791	22.5856	15.1604	22.2124	20.902	CDS
SPBC887.06c	20.3094	23.9965	22.1981	20.1085	20.091	20.0832	19.569	20.908	CDS
SPBC3B9.15c	23.0729	15.8344	21.9315	21.8509	19.7574	21.5064	22.4533	20.9153	CDS
SPBC16A3.06	21.0054	23.3244	18.8445	22.3898			19.0138	20.9156	CDS
SPBC530.04	22.8048	20.0037	22.2671	21.481	16.9246	18.1607	24.8212	20.9233	CDS
SPBC1773.11c	20.1948	22.8277	20.1048	18.4442	19.3291	23.1624	22.4947	20.9368	CDS
SPBC660.13c	21.6002	14.4545	21.0554	22.2056	20.9687	24.7279	21.599	20.9445	CDS
SPAC17H9.04c	21.6973	23.5512	21.7073	20.1731	20.4912	18.8078	20.2705	20.9569	CDS
SPAC23C4.13	22.5736	20.8906	20.5873	21.435	18.6224	23.1144	19.5674	20.9701	CDS
SPAC2G11.12	20.0583	20.4447	22.9314	21.451	18.525	19.4502	23.9708	20.9759	CDS
SPCC794.10	21.4222	15.3985	21.8085	21.8383	18.3516	23.7105	24.3042	20.9763	CDS
SPBP4H10.19c	19.1324	31.5301	23.3785	17.6799	17.8161	18.864	18.4371	20.9769	CDS
SPAC11D3.13	22.7085	20.8225	21.6713	20.3936	23.9417	17.7311	19.6279	20.9852	CDS
SPBC776.12c	20.3613	26.1336	21.0439	21.5746	21.0015	18.0862	18.6962	20.9853	CDS
SPAC688.08	23.4194	18.2741	22.0126	22.5563	19.6582	20.8821	20.1292	20.9903	CDS
SPAC823.07	19.6466	22.0392	21.9735	22.0986	20.0921	21.4996	19.584	20.9905	CDS
SPAC23C4.18c	19.6581	16.8863	20.6675	25.2753	23.1759	20.3601	20.9696	20.999	CDS
SPBC36.10	19.8465	24.085	22.9986	20.0064	18.6585	20.1007	21.4061	21.0146	CDS
SPBC30B4.02c	17.1245	27.2726	24.339	21.2708	20.5573	17.1221	19.4187	21.015	CDS
SPAC17A5.18c	21.5318	21.9237	22.7173	23.0971	23.5325	17.0767	17.2516	21.0187	CDS
SPCC737.04	22.7953		28.7895	21.9124		16.285	15.3259	21.0216	CDS
SPAC22A12.15c	22.2063	12.9365	19.3523	21.5645	20.9472	24.8593	25.3203	21.0266	CDS
SPAC1006.03c	21.9617	17.8157	21.4752	22.0732	21.1811	21.196	21.4876	21.0272	CDS
SPBC21C3.03	19.2036	19.8198	19.64	25.1022	25.2173	19.817	18.3941	21.0277	CDS
SPBC1861.02	19.404	20.4892	22.7267	19.9224	19.7965	18.4383	26.5922	21.0528	CDS
SPBC776.06c	14.7928	48.3515	20.5978	16.4826	16.3872	14.8253	15.9448	21.0546	CDS
SPAC1952.05	21.872	21.1736	20.4425	20.0315	20.922	21.6847	21.2593	21.0551	CDS
SPBC16E9.11c	19.9866	18.1033	19.9349	21.0455	20.1462	19.3986	28.795	21.0586	CDS
SPNCRNA.133	18.037	21.0294	21.3633	18.0265	22.419	19.7481	26.787	21.0586	ncRNA
SPAC18B11.09cI	18.4024	32.8989	22.5843	18.6116	19.5619	21.8199	13.5667	21.0637	intron
SPAC6G10.02c	22.161	22.4545	21.5048	21.7113	18.9838	20.5492	20.1159	21.0687	CDS
SPBC211.06	20.7751	23.8453	19.128	21.8018	20.0876	22.4106	19.515	21.0805	CDS
SPAC977.17	19.8106		21.2646	21.9361	19.3308	18.1507	25.9997	21.0821	CDS
SPAC23A1.15c	19.6642	21.2383	23.0352	21.3859	22.9978	20.8591	18.4334	21.0877	CDS
SPBC27B12.05	21.8042	26.0005	21.9905	20.4679	19.2457	22.9849	15.1386	21.0903	CDS
SPAC2C4.09	18.5576	21.4944	21.2453	20.9962	22.6465	23.1053	19.59	21.0908	CDS
SPAC1002.14	19.3954	18.3831	20.7945	24.6287	26.7444	19.281	18.4106	21.0911	CDS
SPCC4G3.16	18.085	37.2417	24.3021	16.2057	18.2122	16.7392	16.968	21.1077	CDS
SPBC83.03c	17.711	23.3831	21.6115	22.0468	17.5191	22.6826	22.8363	21.1129	CDS
SPAC1B3.13	21.2775	14.8102	22.4175	23.3464	22.3212	19.8036	23.8671	21.1205	CDS
SPNCRNA.32	15.4721	26.2614	26.3038	19.1868	25.941	16.6809	18.0023	21.1212	ncRNA
SPAC26H5.13c	19.7279	25.528	22.9575	19.785	20.4664	16.7396	22.7486	21.1362	CDS
SPCC622.21	19.4946	23.5698	21.9441	22.5708	21.218		18.0804	21.1463	CDS
SPAC8E11.05c	21.5528	24.7334	19.9061	21.1783	18.0982	23.6929	18.9599	21.1602	CDS
SPAPB17E12.14c	19.8651	24.4347	23.8309	19.6975	20.6939	19.068	20.6452	21.1765	CDS
SPCC24B10.17I						21.1806		21.1806	intron
SPBC660.15	22.8474	16.9242	23.1291	20.5399	20.722	21.5286	22.655	21.1923	CDS
SPAP27G11.14c	19.147	30.2	20.6129	20.557	17.8718	20.0159	19.9613	21.1951	CDS
SPAC1F3.02c	21.8839	15.9344	20.45	20.5474	21.0161	22.2519	26.2853	21.1956	CDS
SPAPB2B4.07	22.0122	22.2119	22.036	20.0053	19.7854	23.1522	19.1973	21.2	CDS
SPCC1442.03	21.7308	19.5285	20.531	22.0703	19.1888	24.9167	20.4423	21.2012	CDS
SPAC11E3.01c	19.8639	19.3495	21.6725	21.3143	21.7967	23.2612	21.1638	21.2031	CDS
SPBC21C3.19	18.7717	19.1932	24.6704	19.0042	33.0151	19.2992	14.5221	21.2108	CDS
SPAC22E12.19	20.6534	20.367	20.0658	21.2434	20.4032	22.1607	23.6579	21.2216	CDS
SPAC11E3.02c	20.5064	19.2596	22.2697	21.6913	20.3779	22.5708	21.8832	21.2227	CDS
SPAC27D7.02c	21.2747	28.4581	20.8604	21.3781	20.1241	18.9433	17.5418	21.2258	CDS
SPAC1002.10c	19.1406	29.8288	20.7476	17.7133	22.0895	17.0686	22.0184	21.2296	CDS
SPBC17A3.05c	22.7207	17.9994	22.1076	21.0581	21.4218	21.8981	21.4605	21.238	CDS
SPBC1861.03	21.7128	20.9742	22.1669	21.4341	18.5655	20.0464	23.7919	21.2417	CDS
SPAC20H4.04	20.0273	25.6242	20.9314	21.9341	22.224	18.6803	19.3976	21.2598	CDS
SPAC2F3.01	20.8903	24.2988	20.8123	20.8349	19.4785	21.1852	21.3623	21.266	CDS
SPAC11D3.10	18.4761	26.353	19.7011	20.588	25.1587	22.0487	16.5409	21.2666	CDS
SPAC24H6.05	20.018	17.2993	23.1028	21.0313	19.4064	22.1015	25.9329	21.2703	CDS
SPAC3F10.12c	19.3524	30.6841	21.6273	20.2537	19.3851	20.2793	17.341	21.2747	CDS
SPCC1020.12c	21.4215	19.3391	22.5059	21.4721	23.2167	21.8349	19.1466	21.2767	CDS
SPBC725.11c	19.3206	20.5676	20.2684	21.1952	18.5958		27.7233	21.2785	CDS
SPCC1183.04c	19.7497	21.2261	20.0589	24.185	20.5418	24.4808	18.7093	21.2788	CDS
SPCC4F11.03c	22.2375	18.4439	21.7879	22.1168	23.201	20.7476	20.4472	21.2831	CDS
SPBC1718.01	20.1003	28.7684	22.65	18.9716	19.6126	19.0052	19.8837	21.2846	CDS
SPAC18B11.11	20.7534	26.0816	20.9982	19.5317	18.5884	21.151	21.8956	21.2857	CDS
SPAC13A11.01c	22.8164	16.0594	19.6744	23.8085	21.4497	22.185	23.0164	21.2871	CDS
SPCC830.03	22.6512	17.6749	20.9302	21.2603	19.4014	23.961	23.1946	21.2963	CDS
SPAC27F1.08	21.8965	21.8211	20.0924	19.5546	19.9205	23.4978	22.3093	21.2989	CDS
SPAC4F10.12	21.5184	20.2933	21.6723	25.0625	23.1428	21.161	16.332	21.3118	CDS
SPAC2F3.10	22.5066	14.0865	21.5387	23.4898	19.1885	24.0174	24.4707	21.3283	CDS
SPAC1093.01	21.2354	20.7801	22.173	20.8397	22.2393	19.7774	22.2613	21.3294	CDS
SPAC17G6.03	19.1604	18.421	17.5345	23.8193	26.1821		22.9043	21.3369	CDS
SPBC1198.01	18.9053	16.9473	28.7381	19.9257	24.1033	22.0335	18.7188	21.3388	CDS
SPBC215.05	21.9143	19.8611	19.6436	17.1473	23.3921	20.3828	27.0943	21.3479	CDS
SPCC584.13	18.6819	25.2833	22.8079	18.7234	20.5822	19.4863	23.8897	21.3507	CDS
SPBC428.18	18.7271	19.4075	21.7162	23.6945	21.1678	23.1699	21.5781	21.3516	CDS
SPBC17F3.02	20.8591	13.8367	23.7948	23.3268	22.7517	20.8775	24.0382	21.355	CDS
SPAC3A12.06c	19.7772	19.7532	20.2841	18.6375	20.9737	21.1281	28.9616	21.3594	CDS
SPAC869.11	19.759	24.8393	23.9148	19.4905	19.8092	19.2162	22.5006	21.3614	CDS
SPAC6F12.09	21.4335	14.7271	21.0333	23.7337	24.0578	21.0404	23.5672	21.3704	CDS
SPAPB1E7.06c	21.875	15.5072	23.6885	22.3552	19.8867	19.4685	26.8396	21.3744	CDS
SPBC3H7.13	20.7342	14.7619	20.9344	23.6007	20.6096	25.1512	23.8433	21.3765	CDS
SPCC1450.02	20.6456	11.6499	20.4903	20.306	21.1875	23.9042	31.5739	21.3939	CDS
SPAC2F7.10	21.3468	19.9166	20.2215	23.4108	21.6261	20.8962	22.3477	21.3951	CDS
SPBC649.05	19.828	23.5212	21.105	21.0881	25.1293	18.3212	20.79	21.3975	CDS
SPBC32H8.09	21.4933	21.7143	18.9923	21.3374	19.9915	25.5076	20.763	21.3999	CDS
SPAC23G3.05c	19.466	36.8058	20.3915	19.1369	18.1857	18.2495	17.5897	21.4036	CDS
SPBC83.05	20.2594	17.9727	22.2864	21.5202	21.9298	24.1597	21.7075	21.4051	CDS
SPBC16A3.03c	19.9718	19.6722	22.3231	23.1016	19.0639	21.4761	24.2725	21.4116	CDS
SPAC732.02c	21.3277	26.0765	19.9843	18.8814	22.1881	22.7821	18.6536	21.4134	CDS
SPBPB2B2.02	22.3072			20.2819		24.7819	18.2924	21.4159	CDS
SPBC1347.06c	21.0243	18.9072	19.1863	20.9766	23.0076	21.3966	25.4392	21.4197	CDS
SPAC19D5.03	19.7484	24.8978	22.7879	20.9588	20.7051	21.0807	19.772	21.4215	CDS
SPAC23C11.06c	18.2758	20.8896	26.6047	20.4127	25.7642	20.6921	17.3418	21.4258	CDS
SPAC824.05	19.7451	25.6164	21.445	20.9539	21.3162	22.3251	18.5996	21.4288	CDS
SPAC2E1P5.01c	20.2959	20.0403	20.3936	25.0476	24.2777	20.266	19.6844	21.4294	CDS
SPAC3C7.04	21.0581	20.7864	20.5396	21.7644	19.7024	20.9166	25.2581	21.4322	CDS
SPAC589.11	22.2741		22.6101	19.4226				21.4356	CDS
SPAC13G7.11I			19.847	23.04				21.4435	intron
SPAC3H1.14	19.3335	33.5165	21.9529	19.1197	18.5639	20.9773	16.692	21.4508	CDS
SPBC12C2.09c	20.2317	27.447	21.5623	21.7676	20.1201	20.4125	18.6385	21.4543	CDS
SPBC106.13	20.1158	16.4257	20.824	22.4372	22.9878	24.3646	23.0479	21.4576	CDS
SPAC212.04c	16.2193	42.8952	22.7814	14.4843	18.5087	19.8931	15.4662	21.464	CDS
SPBC354.14c	21.6937	15.1859	21.2069	21.1819	21.8215	25.434	23.7307	21.4649	CDS
SPBC106.01	20.4723	20.122	21.1289	20.579	20.6807	23.8079	23.4666	21.4653	CDS
SPAC12G12.13c	20.483	26.592	20.3972	22.3725	20.2588	19.9808	20.181	21.4665	CDS
SPBP22H7.02c	21.5428	25.7073	23.1682	20.5934	19.7817	17.8069	21.6814	21.4688	CDS
SPCC736.05	21.9717		21.9523	22.0092	20.5099	21.6336	20.7508	21.4713	CDS
SPBC216.01c	20.4873	28.4966	22.1228	20.2637	17.8577	19.6709	21.4534	21.4789	CDS
SPAC824.03c	20.7774	22.6412	21.5464	21.6799	22.1391	23.0436	18.7142	21.506	CDS
SPAC3G9.08	21.0466	18.693	21.8319	21.5429	21.5364	19.7786	26.117	21.5066	CDS
SPAC31G5.12c	20.4394	25.12	21.7764	20.6957	21.4374	21.3187	19.7777	21.5093	CDS
SPCC24B10.20	24.1069	19.1799	21.4534	20.8533	21.7162	20.2705	22.9934	21.5105	CDS
SPAC1F5.08c	19.1358	31.0702	21.1346	18.8596	19.9728	21.5787	18.9657	21.531	CDS
SPAC869.10c	21.231	19.5803	23.3458	21.9217	18.2107	23.3448	23.1051	21.5342	CDS
SPCC1020.02	20.2052	26.4592	23.6321	20.5196	19.1252	17.7087	23.1247	21.5393	CDS
SPCC1672.01	21.5334	17.6181	19.9821	22.8397	22.1854	22.4484	24.168	21.5393	CDS
SPAC1851.04c	20.4263	16.3165	18.8935	26.5918	26.3221	21.3055	20.9645	21.5458	CDS
SPAC16A10.08c	20.006	23.2436	18.1828	22.3422	24.6331	22.3097	20.1755	21.5561	CDS
SPAC29E6.03cI	21.5766	15.7555	21.9409	33.7648	17.1935	20.5764	20.1619	21.5671	intron
SPAC18G6.12c	19.37	24.734	20.6524	19.667	23.2243	21.762	21.58	21.57	CDS
SPAC31G5.10	21.6696			23.7555			19.3016	21.5756	CDS
SPAC25B8.16	20.6487	19.5566	21.1271	23.1146	20.6431	21.4441	24.6138	21.5926	CDS
SPBC21B10.07	20.0269	19.254	23.2213	24.2944	20.9756	19.7624	23.657	21.5988	CDS
SPCC11E10.02c	20.1485	18.0981	20.8229	23.6613	22.3431	25.8822	20.2704	21.6038	CDS
SPAC1805.14	20.6479	24.6114	21.3728	19.2633	22.1318	21.8398	21.38	21.6067	CDS
SPCC1739.06c	19.9816	19.4833	23.1342	18.487	23.3468	24.6901	22.1437	21.6096	CDS
SPBC649.02I				21.6146				21.6146	intron
SPBC23E6.02	19.4625	26.3187	21.072	23.6604	18.1632	21.2549	21.4246	21.6223	CDS
SPAPB15E9.02c	22.9703	16.9093	21.8367	23.2161	20.4808	19.8144	26.139	21.6238	CDS
SPAC20G8.02	21.1891	13.9363	22.7882	22.1251	24.5907	22.2589	24.5116	21.6286	CDS
SPCC18.03	23.0743	15.7167	22.7621	21.7086	19.4254	21.4035	27.3418	21.6332	CDS
SPAPB18E9.02c	21.614	17.0056	24.5001	21.0082	21.9328	19.6899	25.7289	21.6399	CDS
SPBC56F2.10c	19.7493	19.4666	21.1931	18.4461	22.2008	24.36	26.1523	21.6526	CDS
SPBC32H8.08cI	23.8578	25.7327	22.7858	17.5997	18.9227	23.1183	19.6739	21.6701	intron
SPCC1919.05	21.4227	18.5653	22.053	22.4502	20.119	23.5371	23.6331	21.6829	CDS
SPAC6G9.15c	22.7723	17.3452	21.9849	23.0105	21.032	22.3421	23.3451	21.6903	CDS
SPAC1782.03	18.2302	45.3102	22.5824	18.5986	17.6431	15.121	14.3832	21.6955	CDS
SPAC1687.22c	19.2151	27.5856	23.7879	18.6579	16.494	22.6016	23.5844	21.7038	CDS
SPAC29B12.14c	18.8394	27.6243	25.4078	19.8034	20.2724	18.0001	21.9945	21.706	CDS
SPBC1604.14c	22.8205	15.3499	23.2677	22.813	18.0124	21.9995	27.734	21.7139	CDS
SPBC365.16	17.5628	30.8799	23.7047	18.8267	21.5433	15.1313	24.3806	21.7185	CDS
SPBC19C2.13c	21.5262	18.056	23.5454	24.7037	22.8544	21.4349	19.9152	21.7194	CDS
SPCC16A11.15c	20.6186	21.019	27.4227	25.0813	19.6899	20.7767	17.4434	21.7216	CDS
SPBC19G7.09	23.1584	19.3596	23.6433	23.5124	20.0743	20.1619	22.1851	21.7278	CDS
SPNCRNA.454	20.2662	23.0378	20.6569	24.5539	21.787	18.9424	22.856	21.7286	ncRNA
SPCC1281.05	22.6251	20.5803	20.8054	19.6114	21.83	20.7095	25.9592	21.7316	CDS
SPAPB1A10.02	18.9864	30.6229	24.0348	21.8432	21.2782	16.086	19.2767	21.7326	CDS
SPCC1235.14	19.3164	16.7884	22.2485	23.1355	22.6007	17.7175	30.3266	21.7334	CDS
SPBC12C2.11	21.8201	14.6301	22.0298	22.1989	21.5618	27.1111	22.8778	21.7471	CDS
SPAC823.08c	21.7826	22.6177	22.3064	22.621	22.5165	20.0094	20.4083	21.7517	CDS
SPAC2H10.01	20.5763	16.9387	24.2571	25.251	21.2647	20.8486	23.2337	21.7672	CDS
SPBC17G9.04c	25.3585	16.4539	22.5971	22.7286	20.7945	20.6731	23.7799	21.7694	CDS
SPCC970.09	20.5845	18.3698	21.0343	20.8739	23.238	25.1577	23.1299	21.7697	CDS
SPCC23B6.03c	20.6352	20.6786	22.9155	21.6489	20.1101	26.1379	20.2666	21.7704	CDS
SPAC343.04c	19.5721	17.3249	19.1824	25.77	24.8674	24.8002	20.9072	21.7749	CDS
SPCC1235.03	19.4842	24.1544	22.4907	20.1186	23.1946	20.9536	22.121	21.7882	CDS
SPBC1683.05	19.4027	26.2024	20.6912	19.5297	23.9264	19.94	22.8378	21.79	CDS
SPAC926.06c	18.5359	29.7322	20.6785	20.9345	18.8647	19.7679	24.0686	21.7975	CDS
SPBC405.02c	19.964	26.1468	25.2059	20.2017	20.662	17.8408	22.6835	21.815	CDS
SPCC330.03c	20.9764	27.9774	25.381	26.6142	17.9297	18.8429	15.0019	21.8176	CDS
SPAC14C4.06c	18.5165	22.9685	20.5594	22.1178	21.8684	23.2355	23.4935	21.8228	CDS
SPBC18E5.03cI				24.3333		23.7706	17.3693	21.8244	intron
SPAC343.03I	20.0225		22.2422	23.2159				21.8269	intron
SPBC609.04	21.6879	19.2559	23.2891	21.7375	20.835	23.252	22.737	21.8278	CDS
SPCC16A11.17	22.4772	16.1732	21.6822	21.4487	22.1969	21.0777	27.755	21.8301	CDS
SPBC1709.01	21.1672	26.0153	25.0921	20.9569		19.2096	18.5407	21.8303	CDS
SPBC26H8.09c	20.7353	27.5591	23.8808	21.1941	20.3485	20.1668	18.9424	21.8324	CDS
SPAC27E2.01	21.4243	22.4372	23.2288	20.1445	19.4633	23.4743	22.6785	21.8359	CDS
SPBC409.08	19.1234	16.2772	21.1241	19.5968	23.223	25.237	28.3812	21.8518	CDS
SPBC405.03c	16.8271	41.2671	21.9809	17.1514	18.7089	19.4572	17.6138	21.8581	CDS
SPCPB1C11.01	21.5113	16.8857	21.9743	20.8916	19.0622	22.9531	29.8451	21.8748	CDS
SPAC24C9.11	23.6259	15.8471	22.7414	25.3211	22.1288	20.3233	23.1425	21.8757	CDS
SPBPJ4664.05I						21.8864		21.8864	intron
SPBC4.04c	22.706	14.4208	21.8792	22.5585	21.4638	21.6265	28.6189	21.8962	CDS
SPCC584.03c	21.4214	25.9995	21.5355	21.715	19.0745	20.3067	23.2429	21.8994	CDS
SPAC1071.11	20.9945	18.6063	22.3311	23.5111	19.2431	22.7888	25.8938	21.9098	CDS
SPCC777.03c	20.9164		24.5261	22.2038	22.1973	20.5062	21.1575	21.9179	CDS
SPAP27G11.07c	22.1204	23.0348	21.0546	24.3523	20.5071	21.8825	20.4888	21.9201	CDS
SPAC4C5.03	21.4445	26.3641	22.909	20.4507	19.9994	22.2389	20.0391	21.9208	CDS
SPBC1105.04c	16.9247	42.8843	20.5318	16.9929	19.0101	21.4473	15.6701	21.923	CDS
SPBC15D4.02	20.5822	17.1628	23.0018	20.1905	22.5847	21.2086	28.7341	21.9235	CDS
SPAC1093.05	21.1337	23.0124	23.3903	24.4282	22.7565	18.1807	20.6009	21.929	CDS
SPBC1347.08c	21.8552	18.8622	20.8719	24.9279	27.2892	20.3372	19.3602	21.9291	CDS
SPAC1639.02cI	21.5947		31.0279	28.7194		13.7745	14.6209	21.9475	intron
SPCC970.04c	21.8415	15.9111	23.0007	24.4689	19.6304	19.1264	29.654	21.9476	CDS
SPAC24C9.14	21.643	15.0209	20.211	22.1924	20.0891	26.2774	28.2145	21.9497	CDS
SPBC14C8.04I			10.1845	33.722				21.9533	intron
SPBC660.07	21.3964	21.512	21.0976	17.6046	24.686	20.295	27.1557	21.9639	CDS
SPNCRNA.210	21.6215		23.2497	21.4232	25.1531	22.1961	18.1789	21.9704	ncRNA
SPAC959.03c	22.8728	20.7404	21.2382	22.7218	21.4305	21.1814	23.6506	21.9765	CDS
SPCC31H12.02c	20.4868		24.0479	21.3616	22.2455	22.4751	21.2516	21.9781	CDS
SPBC106.18I	22.1376		23.3578	20.4444				21.9799	intron
SPAC664.09	21.6459	18.5038	22.8454	21.5556	21.5628	22.478	25.2685	21.98	CDS
SPAC29E6.08	23.1147	19.7093	22.9592	21.6324	19.4482	26.406	20.5938	21.9805	CDS
SPAC8C9.16c	15.3727	45.1714	25.2145	16.3996	20.0936	18.0402	13.5789	21.9816	CDS
SPCC777.13	22.16	18.6039	21.9641	21.2552	22.4608	24.5509	22.9027	21.9854	CDS
SPAC57A7.09	21.6413	17.6453	21.83	21.5953	20.1752	22.7728	28.254	21.9877	CDS
SPBC1271.01c	20.2698	21.8729	21.8515	21.4595	20.925	26.0891	21.514	21.9974	CDS
SPBC651.11c	22.9266	18.8449	22.9029	22.8354	21.9975	23.6262	20.8758	22.0013	CDS
SPCC1902.01	21.1108	23.0267	22.5623	20.1206	17.5329	21.2826	28.3824	22.0026	CDS
SPCC736.11	22.5448	15.8039	22.5288	23.3344	20.9872	24.2719	24.6269	22.014	CDS
SPBC947.08c	22.8359	19.8924	21.1481	22.0219	23.9091	20.2241	24.0812	22.0161	CDS
SPAC22F3.13	22.6709	14.7773	21.1461	23.3301	22.1121	24.6937	25.417	22.021	CDS
SPAC227.12	22.4119	18.114	21.0245	22.1399	24.864	24.433	21.1736	22.023	CDS
SPAC630.07c	17.2029	35.7587	19.3036	21.1683	19.7642	21.9579	19.0152	22.0244	CDS
SPCC330.07c	19.9942	26.5996	23.6001	21.3133	17.835	24.479	20.4366	22.0369	CDS
SPAC29A4.11	20.4825	24.2675	25.3001	20.0528	20.8158	19.0578	24.3576	22.0477	CDS
SPAC7D4.04	23.1476	20.0504	22.5306	22.6042	20.5333	22.1389	23.3366	22.0488	CDS
SPCC1739.04c	18.8816	21.1734	22.9535	24.2829	24.2895	22.7092	20.0628	22.0504	CDS
SPAC2G11.14	19.9965	24.1305	24.5533	19.1975	20.3616	22.8403	23.3211	22.0572	CDS
SPAC4D7.03	21.5976	20.3178	24.9287	22.9724	19.6867	21.6086	23.3162	22.0611	CDS
SPAC1834.09	21.7018	26.6347	24.5487	19.1907	22.1922	20.1132	20.0932	22.0678	CDS
SPCC4B3.03c	21.3943	24.9452	25.091	21.5667	20.2899	18.3964	22.8076	22.0702	CDS
SPBC3B9.13cI	18.7188	19.9531	22.9783	23.6895	24.5493	24.5849	20.0538	22.0754	intron
SPCC16A11.04	23.0051	22.1837	23.049	22.1102	21.81	21.4766	20.9052	22.0771	CDS
SPBC16E9.14c	20.6367	18.54	21.8828	23.4346	23.0473	21.5077	25.4944	22.0777	CDS
SPBC31F10.11c	21.7364	23.3852	21.8394	21.2216	24.0704	20.1692	22.2046	22.0895	CDS
SPBC839.02I	20.1618		32.8456	17.3993		17.8159	22.3725	22.119	intron
SPCC188.11	22.1109	14.7565	23.2016	21.3527	22.9625	22.7263	27.8364	22.1353	CDS
SPBC1685.09I			21.8361	22.4727				22.1544	intron
SPAC1D4.12	22.1148	16.5728	22.055	23.8559	21.3083	24.8569	24.3281	22.156	CDS
SPBC27B12.11c	21.5797	23.9995	24.5978	21.0615	20.1221	17.9457	25.8172	22.1605	CDS
SPAC664.06	21.8101	22.3782	24.3224	21.9021	23.1377	23.7986	17.7773	22.1609	CDS
SPCC550.08	20.2223	25.4773	24.7505	19.4954	22.7568	19.6467	22.7784	22.1611	CDS
SPAC1420.01c	21.7065	25.0358	24.7937	21.315	18.2079	21.1854	22.8894	22.1619	CDS
SPAPB1E7.08c	20.3414	26.3432	22.4303	21.0903	19.5229	23.6928	21.7556	22.1681	CDS
SPAC922.03	23.2922	19.2371	24.0464	24.359	23.3237	21.1986	19.7646	22.1745	CDS
SPAC222.10c	19.851	18.9833	20.5402	21.7379	24.2622	20.5322	29.3186	22.1751	CDS
SPBC1347.01c	21.0095			24.6755		21.7469	21.2689	22.1752	CDS
SPAC23H4.14	23.4539	23.7569	21.5286	22.8966	17.9452	22.1638	23.4876	22.1761	CDS
SPBC577.14c	21.3167	31.1916	23.2951	21.5463	19.1381	22.2259	16.5674	22.183	CDS
SPAPB1E7.02c	22.5934	16.6219	22.2189	23.211	22.4187	22.7745	25.4725	22.1872	CDS
SPBC17D11.01	19.9635	23.8638	23.4952	21.1854	21.1643	20.3462	25.294	22.1875	CDS
SPAC56F8.02	21.8339	20.8829	23.6405	23.5752	20.72	20.4323	24.2281	22.1876	CDS
SPAC630.05	19.5547	23.3111	20.1016	26.6863	25.6742	22.4933	17.4957	22.1881	CDS
SPBC36B7.02	22.654	27.0106	19.8912	21.7421	21.3708	21.7154	20.9599	22.192	CDS
SPAC607.07c	24.5326	17.924	24.5589	21.9056	22.5424	20.8927	22.994	22.1929	CDS
SPBC19F5.02c	21.5184	26.5882	21.6872	21.4556	20.6083	23.5049	20.1419	22.2149	CDS
SPAC2F7.03c	21.4966	21.2349	25.4791	20.2457	20.591	17.8954	28.6031	22.2208	CDS
SPAC1F3.03	21.5801	17.2489	21.9873	23.4356	22.2803	24.9809	24.0692	22.226	CDS
SPBC30D10.18cI	20.8234	21.9844	24.7591	22.3799	26.1718	20.0555	19.4227	22.2281	intron
SPBC1271.15c	21.9446	22.3019	21.5779	23.0356	21.5722	22.2909	22.951	22.2391	CDS
SPBC20F10.07	22.5813	19.5899	23.6007	22.0243	20.0238	23.155	24.759	22.2477	CDS
SPBC660.09	19.4737	27.1272	21.7141	21.4654	21.3624	23.6586	20.95	22.2502	CDS
SPAC9E9.10c	21.1667	27.6931	23.8708	20.6448	20.9145	21.1452	20.3517	22.2552	CDS
SPAC4C5.02c	22.9073	22.1318	20.862	24.0376	21.278	24.399	20.2585	22.2678	CDS
SPAC3H5.11	19.3285	29.624	21.7935	21.6259	21.3242	19.439	22.7407	22.268	CDS
SPCC830.07c	21.7729	13.7747	23.3426	24	23.8882	24.8321	24.2702	22.2687	CDS
SPCC5E4.06	22.4908	20.1763	22.8579	23.3231	22.7865	21.7026	22.6056	22.2775	CDS
SPAC144.09c	19.2705	21.6111	19.9523	29.1424	25.6468	21.6284	18.7725	22.2891	CDS
SPBC582.10c	21.0089	19.7734	23.5097	20.3325	23.6273	24.95	22.8972	22.2998	CDS
SPAC12B10.03	22.0466	20.7944	22.5548	23.1526	20.2864	24.3577	22.9478	22.3058	CDS
SPBC1826.01c	22.2977	17.5719	23.088	23.0291	20.8575	24.4301	24.9486	22.3176	CDS
SPAC1F8.06	21.8191	14.0164	23.8707	23.6476	24.8724	21.8074	26.2009	22.3192	CDS
SPAC30D11.11	21.7557	22.2864	20.9926	20.8623	21.7974	22.4989	26.0598	22.3219	CDS
SPAC24B11.10c	22.6026	17.0265	24.9595	21.8942	21.2668	22.4826	26.0943	22.3324	CDS
SPBC2G5.03	21.8945	24.019	23.2116	21.9539	24.0047	22.0372	19.2192	22.3343	CDS
SPAC186.06	18.9665	33.0732	26.2571	20.7012	21.2577		13.7751	22.3385	CDS
SPAC13G7.04c	21.005	16.0301	24.4489	24.1204	19.1533	22.2066	29.4405	22.3435	CDS
SPBC17A3.01c	24.9283	18.0596	24.7696	23.1428	21.3476	24.3627	19.8407	22.3502	CDS
SPAC4A8.03c	20.8657	24.4927	22.2908	20.13	21.4286	22.0448	25.2363	22.3555	CDS
SPAC11E3.08c	22.7051	23.2741	21.434	25.1906	22.3196	23.941	17.6708	22.3622	CDS
SPCC594.01	21.656	16.4788	22.3821	21.527	22.5678	23.925	28.0002	22.3624	CDS
SPBC1706.01	20.5532	20.1843	23.804	21.959	22.3421	22.2024	25.4921	22.3624	CDS
SPAC10F6.08c	20.6879	33.9427	21.5929	21.1091	18.0916	18.3117	22.8341	22.3671	CDS
SPAC17G6.08	21.3153	21.023	21.9696	22.1777	23.725	24.5971	21.8253	22.3762	CDS
SPAPYUG7.02c	23.3872	20.6513	20.5751	20.8978	21.5113	21.6691	28.1292	22.403	CDS
SPBC2G2.01c	21.7872	21.5938	23.0579	24.7978	21.092	22.7562	21.7671	22.4074	CDS
SPBC1347.09	19.8049	24.029	21.3639	25.5739	20.0842	25.3948	20.638	22.4127	CDS
SPAC13G7.10	22.8264	15.7688	20.7608	21.8994	21.3727	23.2959	31.0292	22.4219	CDS
SPBC1773.06c	21.0381	20.7304	23.7333	23.9611	25.5043	20.2857	21.7127	22.4237	CDS
SPBC56F2.11	22.199	17.517	22.1146	23.0086	18.7254	28.5615	24.9337	22.4371	CDS
SPBC19C2.01	22.2492	19.7499	21.0754	23.0026	23.2334	20.7224	27.0492	22.4403	CDS
SPBC3E7.12c	21.4092	13.6509	22.9894	22.0001	25.7541	22.5934	28.686	22.4404	CDS
SPAC22F3.03c	22.9872	21.2946	23.2474	23.2403	21.3947	23.2461	21.7013	22.4445	CDS
SPBC16G5.03	20.9447	25.2277	22.6233	23.5188	23.1995	21.8891	19.7149	22.4454	CDS
SPBC2D10.17	22.527	23.1532	24.8736	22.2733	20.2523	20.0925	23.9596	22.4474	CDS
SPCC1494.02cI	22.6479		25.4297	26.0885	25.4737	18.1519	16.9748	22.4611	intron
SPAC27F1.04c	21.949	28.1086	23.1487	21.6328	22.3779	21.6135	18.4089	22.4628	CDS
SPCC1795.01c	18.6504	39.1985	22.3503	20.253	20.1322	20.4851	16.177	22.4638	CDS
SPAC8F11.03	21.3818	29.9033	23.4738	22.7677	18.9734	21.5866	19.1689	22.4651	CDS
SPAC664.06I	19.5511	27.2977	24.0573	26.081	21.0372	19.767	19.4654	22.4652	intron
SPAC4F10.10c	23.164	18.1814	21.4711	24.126	22.5008	23.8328	24.1537	22.49	CDS
SPBC19G7.06	18.8699	25.1992	24.1519	23.705	21.539	19.1269	24.9304	22.5032	CDS
SPCC1620.11	24.3176	14.8505	21.2889	27.1376	18.0764	27.0629	24.883	22.5167	CDS
SPAC23E2.01	21.7735	17.5877	25.5748	25.2024	19.7219	21.2199	26.5781	22.5226	CDS
SPBC1604.17c	21.4471	34.2456	20.7503	22.4598	16.5275	21.6689	20.5879	22.5267	CDS
SPBP35G2.06c	22.8334	23.1105	22.1117	24.329	22.1596	19.3309	23.8415	22.5309	CDS
SPAC1D4.11c	20.7894	20.9965	24.7819	22.9244	19.8695	22.1397	26.2398	22.5345	CDS
SPAC1071.01c	23.5994	18.1086	20.9343	23.6228	23.0711	24.6621	23.7841	22.5403	CDS
SPBC3H7.06c	23.3973	26.5477	21.5231	22.0316	21.1484	22.248	20.9596	22.5508	CDS
SPAC1687.07	17.7837	34.8683	26.1678	20.0607	19.2093	20.4695	19.3627	22.5603	CDS
SPAC1039.07c	24.5883	20.5867	23.1904	22.0358	21.3317	23.6307	22.677	22.5772	CDS
SPAC23C4.12	23.01	15.3803	22.0312	24.856	21.7138	23.1337	28.0014	22.5895	CDS
SPAC1687.15	24.8579	21.2249	23.2437	23.6684	18.706	21.314	25.1684	22.5976	CDS
SPBC800.13	20.2853	22.7278	24.885	24.106	24.0723	19.1902	22.9983	22.6093	CDS
SPBC947.09	19.3053	30.8356	24.4235	21.2487	24.3086	19.941	18.2231	22.6123	CDS
SPCC338.13	22.5917	18.7201	21.4363	24.0017	22.8604	22.7474	25.9291	22.6124	CDS
SPAC2F7.14c	23.8086	17.3562	22.5138	23.0136	25.1691	24.0983	22.3914	22.6216	CDS
SPAC1687.14c	17.3317	38.5948	20.5075	22.7811	20.3966	22.2203	16.5306	22.6232	CDS
SPBC31F10.07	20.8309	25.1881	20.7316	24.3542	20.3583	24.5497	22.3551	22.624	CDS
SPAC24H6.13	22.3101	18.7241	21.5727	21.7522	22.1672	23.639	28.2279	22.6276	CDS
SPAC1039.11c	22.3787	14.3669	22.5223	23.317	25.141	27.4216	23.273	22.6315	CDS
SPBC800.03	22.6477	19.4641	21.2787	22.3515	23.5817	24.8993	24.2534	22.6395	CDS
SPBC336.02	22.5841	24.8194	22.2819	22.4759	24.7239	21.4815	20.1137	22.6401	CDS
SPAC1486.10	22.0635	15.7157	22.3815	25.229	21.4957	24.7682	26.8406	22.642	CDS
SPCC364.04c	23.2192	20.2499	25.3052	24.5501	22.8444	22.651	19.7751	22.6564	CDS
SPNCRNA.400	22.5698		27.9349	19.5759	22.0066	15.3816	28.4769	22.6576	ncRNA
SPAC27D7.03c	20.1914	24.6079	21.892	22.6276	20.2246	22.2876	26.8116	22.6632	CDS
SPAC959.05c	21.8625	20.5448	22.1464	24.4434	24.441	23.439	21.779	22.6651	CDS
SPAC1952.17c	19.5915	22.2594	20.2813	26.6323	24.3248	23.9849	21.5854	22.6657	CDS
SPAC6F6.02c	21.0512	24.3766	23.4807	21.2306	23.0509	23.8531	21.6556	22.6712	CDS
SPNCRNA.154	21.0553	31.5824	26.5205	22.3946	16.371	16.5283	24.333	22.6836	ncRNA
SPAC323.03c	22.2257	26.7358	23.3636	25.0677	23.414	18.9171	19.0839	22.6868	CDS
SPBC1683.12	22.249	17.9418	23.7359	23.5364	24.9128	24.3607	22.0924	22.6898	CDS
SPAC1002.13c	20.7797	13.633	21.4986	22.4747	21.6483	24.3253	34.4913	22.693	CDS
SPBC365.05c	17.4843	42.1409	23.8193	17.4922	22.4298	17.0071	18.5331	22.701	CDS
SPCC306.04c	24.0746	23.4214	22.8646	22.3439	21.8079	22.282	22.172	22.7095	CDS
SPBC16G5.17	24.3629	27.1342	23.4356	21.0978	21.512	22.7921	18.6406	22.7107	CDS
SPAC11G7.01	22.7895	21.2526	25.9947	22.6196	18.377	19.7918	28.169	22.7134	CDS
SPAC1F3.09I	24.9577	13.7521	25.6431	21.0341	26.0043	25.5027	22.1039	22.714	intron
SPCC18.04	25.029	21.2014	22.3593	20.8776	23.4676	21.1122	25.0093	22.7223	CDS
SPAC12G12.10	21.3045	31.5765	21.7218	21.6011	19.5403	23.0991	20.3772	22.7458	CDS
SPAC3C7.12	21.3532	24.9777	21.3451	24.2674	25.0231	21.7435	20.5124	22.7461	CDS
SPBC20F10.02c	21.8078	21.6656	22.9687	22.6255	26.4699	22.3434	21.3628	22.7491	CDS
SPAC4G8.13c	20.8444	27.4899	22.2842	22.2323	22.0396	20.1536	24.2224	22.7523	CDS
SPBC582.05c	22.3729	21.7239	23.4837	24.7543	19.7709	22.5067	24.6673	22.7543	CDS
SPCC338.16	22.5828	24.1598	23.8587	23.9612		19.2829	22.6824	22.7546	CDS
SPBC13E7.01	25.2662	22.1516	23.7034	21.0417	20.0967	22.173	24.8627	22.7565	CDS
SPCC4G3.19	21.2852	25.8314	21.0061	21.7061	22.1194	23.5768	23.7731	22.7569	CDS
SPAC343.18	23.5044	23.8071	22.2532	22.626	22.1633	24.2466	20.7771	22.7682	CDS
SPAC4F10.09c	24.7917	21.7495	22.2582	24.9013	24.1846	18.6222	22.8938	22.7716	CDS
SPBC1539.02	20.7268	36.0511	23.0416	21.7879	19.4988	19.5712	18.7315	22.7727	CDS
SPBC428.17c	21.0752	21.188	21.379	21.8398	24.4666	24.9786	24.5376	22.7807	CDS
SPAC26A3.09c	21.9043	23.2726	23.0066	21.3934	20.5481	22.6613	26.9123	22.8141	CDS
SPAC890.02c	21.6887	22.6684	23.6617	22.7598	22.5213	21.2875	25.1429	22.8186	CDS
SPAC17C9.13c	21.7157	16.1579	21.3229	26.5986	25.2559	23.7908	24.9333	22.825	CDS
SPAC31A2.11c	19.5831	32.0521	25.9417	21.621	20.2452	17.9503	22.3916	22.8264	CDS
SPAPB1A10.07c	17.6659	40.4997	22.4465	19.1824	19.4499	21.0851	19.4737	22.829	CDS
SPAC8C9.06c	23.3496	18.6763	23.1932	25.0705	21.2242	23.9663	24.329	22.8299	CDS
SPCC11E10.06c	23.9249	14.9343	24.2952	25.121	22.2197	23.6832	25.6609	22.8342	CDS
SPAC11H11.03cI	22.6554		23.691	24.9233		25.1882	17.715	22.8346	intron
SPAC31A2.06	23.144	27.2907	21.2426	22.3764	22.1019	22.7534	20.9336	22.8346	CDS
SPCC1827.08c	22.44	31.7485	23.7534	21.8508	21.5203	19.6025	19.0118	22.8467	CDS
SPBC839.17cI				22.8548				22.8548	intron
SPBC17D1.07c	23.2592	25.3479	22.2689	22.9316	23.4747	22.4315	20.3092	22.8604	CDS
SPAPYUG7.04c	24.3367	17.9858	25.6587	24.8014	20.4449	22.6034	24.2839	22.8735	CDS
SPAC22A12.01c	20.5356	29.0433	22.7372	21.4355	21.4254	22.9277	22.029	22.8762	CDS
SPNCRNA.521	25.438		22.7751	23.9144		20.0822	22.1762	22.8772	ncRNA
SPBC56F2.01	23.7795	27.319	23.0336	24.8028	23.2287	19.4768	18.5207	22.8802	CDS
SPAC1F7.11c	22.1475	22.7991	23.0339	20.6041	21.6369	25.6356	24.3245	22.8831	CDS
SPAC3G9.16c	21.9947	29.1094	21.2997	21.3833	22.1161	22.6594	21.6542	22.8881	CDS
SPAC31A2.09c	24.0179	22.0337	21.8548	27.0903	20.8342	23.4711	21.0056	22.9011	CDS
SPAC139.05						22.9018		22.9018	CDS
SPBC1604.02c	21.6693	22.5647	21.1255	23.4419	21.5885	24.628	25.2995	22.9025	CDS
SPAC16A10.01	21.7863	24.5207	26.695	24.4478	20.0287	18.3561	24.4975	22.9046	CDS
SPCC320.03	21.6204	20.4561	24.5993	20.324	22.312	19.7203	31.3276	22.9085	CDS
SPAC1006.08	24.171	20.3122	22.2784	23.5911	23.0278	25.2536	21.7274	22.9088	CDS
SPAC30D11.07	19.7955	41.8084	24.9645	18.5272	19.6826	19.8885	15.7194	22.9123	CDS
SPCC4B3.10c	20.5822	21.545	24.5123	20.1326	22.5715	19.4044	31.6409	22.9127	CDS
SPAC6F6.12	19.6531	30.3408	22.8982	22.2616	21.0889	23.9609	20.2005	22.9149	CDS
SPCC1884.02	25.2364	20.5014	23.3595	23.3307	22.8407	21.2481	23.9004	22.9167	CDS
SPAC1527.01	21.9685	20.687	23.83	20.4976	24.4601	23.448	25.529	22.9172	CDS
SPAC30D11.09	20.735	29.3258	21.7923	19.3759	26.145	20.7909	22.2618	22.9181	CDS
SPAC11E3.06	21.8738		24.2377	24.0413	21.9077	22.44	23.0113	22.9186	CDS
SPAC323.06cI			24.9399	20.2733		26.1107	20.3575	22.9203	intron
SPCC757.06							22.928	22.928	CDS
SPCC757.13	21.0527	23.0681	23.0537	21.1472	24.1053	21.6603	26.5212	22.9441	CDS
SPCC16C4.09	21.4414	26.5137	24.818	19.7206	18.1367	22.5223	27.5752	22.9611	CDS
SPCC1183.11	21.9063	18.7858	25.5263	21.3498	24.0247	21.3712	27.7708	22.9621	CDS
SPBC947.04	23.0429	15.8874	24.889	23.2284	24.4645	25.1742	24.1067	22.9705	CDS
SPAC110.01	20.9035	26.0811	26.8099	21.1438	20.9431	18.6405	26.3223	22.9777	CDS
SPAC10F6.09c	22.7704	20.9566	23.5564	24.9875	23.9698	22.9623	21.6826	22.9837	CDS
SPBC577.09	24.47	21.6165	25.1439	22.6519	20.6345	22.7562	23.7064	22.9971	CDS
SPCC622.09	23.8849	14.2987	22.5769	27.4472	21.8135	20.8996	30.0709	22.9988	CDS
SPAC13C5.03	22.6956	24.8303	24.0535	22.9262	21.5938	22.1662	22.7283	22.9991	CDS
SPAC1399.05c	24.1979	15.0965	23.8699	24.215	23.9018	23.7818	25.9529	23.0022	CDS
SPBC106.09	21.6501	25.4805	21.7294	21.8717	18.9585	27.3068	24.0604	23.0082	CDS
SPCC663.12	23.0845	21.3528	21.9826	25.8503	27.6047	19.875	21.3263	23.0109	CDS
SPBC336.07	23.4304	20.5363	25.1297	23.4876	22.2123	21.3728	24.9169	23.0123	CDS
SPBC1773.03c	20.7631	20.1872	24.108	20.9028	23.395	27.5932	24.2069	23.0223	CDS
SPBC12D12.04c	24.467	18.4558	22.4448	21.4465	23.0522	22.7719	28.523	23.023	CDS
SPAC17A5.10	19.9602	21.3946	25.4641	24.0488	20.9516	22.657	26.8072	23.0405	CDS
SPCC74.03c	22.3925	22.5753	22.9642	22.3508	22.2389	26.351	22.4874	23.0514	CDS
SPBC6B1.06c	23.0488	19.9537	20.8633	24.7886	25.0675	24.2767	23.3698	23.0526	CDS
SPCC736.15	25.3235	16.0599	23.3978	22.0128	24.7433	21.4264	28.4216	23.055	CDS
SPBC31E1.04	22.2651	26.3758	22.665	22.4072	21.2452	27.6962	18.7826	23.0624	CDS
SPBC17D11.04c	22.0794	20.9635	22.6185	26.9846	23.6004	22.9244	22.3361	23.0724	CDS
SPAC167.07c	18.6456	45.3595	23.2002	19.0984	16.2029	22.1662	16.8575	23.0758	CDS
SPBC216.05	24.2649	21.3955	21.0809	26.3652	21.3071	21.6509	25.5357	23.0858	CDS
SPCC1393.06c	22.9003	24.843	22.8706	24.2109	24.0535	22.6837	20.0918	23.0934	CDS
SPAC1006.09	22.0796	18.6127	23.1502	23.0539	22.6121	24.9404	27.2616	23.1015	CDS
SPBC106.08c	21.5099		22.3405	23.734			24.8284	23.1032	CDS
SPCC1919.15	19.1853	36.23	23.9934	22.1009	22.8904	20.1382	17.2756	23.1163	CDS
SPBC25H2.08c	22.7619	28.4188	24.9904	22.7699	20.5073	22.1625	20.2039	23.1164	CDS
SPBC25B2.04c	22.5864	22.5427	25.3199	22.9058	23.3572	23.1603	22.0203	23.1275	CDS
SPAC56E4.06c	22.2869	20.4151	22.4208	22.1608	21.5989	27.2387	25.9541	23.1536	CDS
SPCC126.09	22.8157	20.2782	23.692	22.4041	22.213	23.675	26.9996	23.1539	CDS
SPAC3F10.10c	18.2699		25.0119	30.8195			18.5498	23.1628	CDS
SPCC645.12c	21.7139	35.6412	19.5701	21.5982	19.9129	22.7778	20.955	23.167	CDS
SPBP16F5.04I	24.6432		22.4917	26.4987			19.0427	23.1691	intron
SPBC530.06c	22.4321	19.6385	22.1547	25.8159	25.4163	21.7139	25.1255	23.1853	CDS
SPAC12B10.01c	21.8921	18.8217	22.9108	21.7359	21.8827	28.0753	27.0351	23.1934	CDS
SPAC144.10c	21.4668	22.1412	23.3184	22.8203	24.2639	25.3306	23.0653	23.2009	CDS
SPBC3D6.04c	22.6567	21.901	25.2178	25.4037	23.0006	23.3163	20.915	23.2016	CDS
SPCC63.08c	22.5851	16.1482	26.1163	23.0036	23.3884	23.5325	27.8229	23.2281	CDS
SPCC290.04	22.5796	15.7293	23.1753	26.3934	21.7745	25.4185	27.5706	23.2344	CDS
SPCC736.06	22.212	24.8256	23.3295	27.5901	20.063	21.3254	23.344	23.2414	CDS
SPNCRNA.142	21.0943	22.0419	27.4823	22.3264	24.2096	18.5551	26.9816	23.2416	ncRNA
SPBC18E5.14cI	22.2035	26.7493	21.1337	21.3467	21.4865	27.714	22.0867	23.2458	intron
SPBC1306.02	23.1836	24.6824	22.9866	22.7127	22.9505	24.3831	21.8358	23.2478	CDS
SPCC777.05	20.9039	19.8739	23.0151	22.62	21.9148	26.3391	28.0744	23.2487	CDS
SPAC17H9.20	22.1841	25.6257	20.5646	20.7703	25.2081	24.8567	23.6806	23.27	CDS
SPCC576.15c	21.9229	17.3839	23.2209	25.1757	24.5434	23.7521	27.0464	23.2922	CDS
SPCC1322.12c	24.3198	18.5577	24.1832	24.422	24.5482	21.7365	25.2914	23.2941	CDS
SPBC1289.15	22.5412	15.9564	23.7583	27.0575	21.6148		28.845	23.2955	CDS
SPNCRNA.240	24.4196	19.3267	22.7802	22.2151	20.3065	21.6494	32.4024	23.3	ncRNA
SPAC23H4.16c	21.191	19.5543	23.2149	24.4044	24.8017	26.0906	23.85	23.301	CDS
SPAC4A8.07c	23.197	26.19	23.6688	23.4818	20.5906	24.026	22.025	23.3113	CDS
SPBC28F2.02	21.7901	27.775	21.0249	23.8724	21.2277	27.1819	20.3084	23.3115	CDS
SPAC17G6.17	22.3774	27.2077	23.438	23.2655	25.4136	22.3118	19.2366	23.3215	CDS
SPCC1682.07	24.8696	19.3746	23.806	21.7366	23.9719	27.7397	21.9233	23.346	CDS
SPCC645.07	22.6673	19.5231	26.4804	23.5382	20.2813	22.807	28.1414	23.3484	CDS
SPNCRNA.321							23.3521	23.3521	ncRNA
SPAC1705.03c	22.3865	19.5079	23.0985	23.5799	20.6869	23.7423	30.4751	23.3539	CDS
SPAC27F1.09c	24.0342	19.0208	25.8896	21.0318	23.283	23.9612	26.2743	23.3564	CDS
SPAC1B3.15c	21.0794	29.6612	25.4865	19.0417	24.1629	20.1608	23.9135	23.358	CDS
SPBC1683.09c	20.9972		18.0457	20.3265	24.9792	32.2084	23.6159	23.3621	CDS
SPAC824.02	22.0545	34.1425	23.5857	19.1423	19.8391	20.5907	24.3457	23.3858	CDS
SPAPB17E12.04c	20.1824	23.9908	20.3455	28.737	26.5193	23.8716	20.0538	23.3858	CDS
SPBC28F2.07	20.8491	30.7177	24.9101	21.6026	21.5781	22.7562	21.3233	23.391	CDS
SPAC17G6.04c	22.4112	28.4403	21.641	21.3919	21.7919	24.211	23.8686	23.3937	CDS
SPAC29B12.06c	20.4192	33.5801	25.1494	21.2269	20.1226	21.0926	22.1822	23.3961	CDS
SPAC959.09c	21.8691	21.6469	23.304	22.5666	24.0828	27.8331	22.5203	23.4033	CDS
SPAC1783.03	24.2074	23.3946	22.6719	22.8836	22.3725	25.8568	22.4561	23.4061	CDS
SPBC1E8.03c	23.8312	19.3408	22.776	26.1326	21.2011	21.5367	29.049	23.4096	CDS
SPAC4G8.10	19.2744	33.2937	24.373	23.1411	20.7835	25.1668	17.9051	23.4197	CDS
SPCC4B3.12	24.7805	29.6145	22.5849	25.0026	21.9816	20.3486	19.6477	23.4229	CDS
SPBC21.02	26.1575	18.7168	22.1576	27.8923	21.7686	22.3395	25.0302	23.4375	CDS
SPBC887.11	24.6992	19.2045	23.5369	26.8614	23.2553	24.382	22.1828	23.446	CDS
SPCC5E4.10c	23.2603	31.9792	22.4051	21.6736	20.145		21.2261	23.4482	CDS
SPCC16C4.17	22.6743	20.6668	24.9434	23.9145	25.8625	22.6308	23.449	23.4488	CDS
SPBC651.04	22.213	19.8198	25.9199	26.8897	21.4384	22.0777	25.8328	23.4559	CDS
SPAC1071.04c	26.0369	25.2551	23.2886	24.3244	21.8079	21.4867	22.0642	23.4662	CDS
SPAC23H4.02I	22.5366	13.1606	24.3581	24.9378	26.9639	22.2129	30.1024	23.4675	intron
SPBC18H10.19	23.0826	21.898	28.1064	22.4552	22.0303	22.2463	24.4616	23.4686	CDS
SPAC2F3.09	21.1454	15.5049	22.6513	23.5677	20.8104	27.6728	32.9681	23.4744	CDS
SPBC1105.03c	21.9467	26.069	22.0103	21.677	22.8159	25.5626	24.3271	23.4869	CDS
SPAC6F12.08c	23.9598	26.9755	23.1113	22.204	21.9589	24.0411	22.1767	23.4896	CDS
SPBC1289.06c	22.9778	26.8343	23.4864	23.854	21.1275	24.4334	21.7313	23.4921	CDS
SPCPB16A4.02c	21.8107	25.957	24.7532	22.733	21.686	23.4665	24.0496	23.4937	CDS
SPBC1289.01c	24.1026	17.782	24.4494	21.3426	23.3554	21.8588	31.5658	23.4938	CDS
SPAC18G6.15	24.0464	24.697	20.5226	22.4244	21.3166	28.956	22.5375	23.5001	CDS
SPAC11G7.05c	24.0295	23.7573	22.7046	26.0622	21.6974	24.2746	22.1245	23.5214	CDS
SPCP1E11.10	23.0287	26.467	23.5033	20.8409	24.2592	22.5007	24.0954	23.5279	CDS
SPBC16H5.07c	24.153	20.4068	23.2597	22.5103	24.0466	27.3355	23.0032	23.5307	CDS
SPAC22H10.11c	21.9497	29.7595	22.9452	21.3984	21.6845	23.197	23.8036	23.534	CDS
SPAC8C9.09c	22.4911	30.247	23.9421	22.6331	21.1231	23.1562	21.1456	23.534	CDS
SPCC1672.07	24.3976	16.3624	24.0846	25.1422	24.6937	22.6418	27.4468	23.5384	CDS
SPBC12C2.01c	21.4662	35.2049	20.9412	24.5169	20.9922	22.5726	19.0864	23.54	CDS
SPBC337.08c	22.4035	17.7333	18.4625	26.0651	21.1018	36.1635	22.8572	23.541	CDS
SPCC338.17c	23.6814	20.3694	25.4308	23.1015	20.8855	26.5016	24.818	23.5412	CDS
SPBC646.15c	22.1629	23.4245	24.2303	23.4292	21.4676	24.5335	25.5898	23.5483	CDS
SPBC3B8.09	21.6431	34.0764	25.9131	21.7915	22.4343	18.8283	20.1543	23.5487	CDS
SPAC17A5.04c	22.2073	23.5276	22.7824	23.6143	22.7485	26.0033	23.96	23.5491	CDS
SPCC1235.10c	23.8775	20.0598	24.5021	23.143	22.1525	26.5717	24.5387	23.5493	CDS
SPBC8D2.07c	24.7427	22.0985	23.8557	21.3113	23.3345	22.3827	27.1838	23.5585	CDS
SPCC417.11c	21.9087	32.1976	25.808	20.4766	23.7628	21.8561	18.9502	23.5657	CDS
SPAC2F3.05c	21.083	18.8628	23.4038	21.5318	30.4063	30.0199	19.6996	23.5724	CDS
SPBC17A3.03c	23.5092	24.5911	23.6721	26.6733	21.4215	22.5749	22.5848	23.5753	CDS
SPCC24B10.08c	24.5354	19.0979	26.9362	22.1684	23.3081	23.381	25.6054	23.5761	CDS
SPAC1B3.04c	21.9768	23.124	22.6019	26.4428	27.8843		19.4341	23.5773	CDS
SPAC1296.03c	21.7496	21.0039	25.5636	22.9053	23.4357	24.8814	25.5497	23.5841	CDS
SPBC146.05c	20.7662	23.651	22.133	28.2463	30.2858	20.9787	19.2108	23.6103	CDS
SPCC1739.03	20.492	30.778	22.8989	23.319	24.674	23.7805	19.3523	23.6135	CDS
SPAC57A7.13	23.7943	22.2784	23.4612	23.8859	26.913	23.5647	21.4146	23.616	CDS
SPAC26F1.10c	20.9157	23.4912	25.7774	22.3348	24.2084	21.5565	27.054	23.6197	CDS
SPCC613.07	24.7609	28.051	23.2825	25.6366	22.4781	20.7204	20.4377	23.6239	CDS
SPBC18E5.14c	22.4463	29.8478	22.7884	21.5356	23.0916	24.7595	20.9357	23.6293	CDS
SPAC19A8.01c	23.1823	22.0357	25.2611	22.5196	22.7453	21.2303	28.4499	23.632	CDS
SPBC577.03cI	22.0129		26.671	26.229	25.5805	21.4962	19.8034	23.6322	intron
SPAC9G1.02	24.4282	18.49	22.8838	23.0099	24.665	23.3718	28.5775	23.6323	CDS
SPAC167.03c	21.8368	28.3847	26.2454	24.4247	26.3836	18.8026	19.4138	23.6417	CDS
SPBC16G5.12c	22.7089	18.5268	23.1818	26.6581	20.2065	25.4771	28.7513	23.6444	CDS
SPBC29A3.01	22.859	24.6166	24.2275	23.5663	22.9934	23.1325	24.1175	23.6447	CDS
SPCC10H11.01	21.5957	22.4076	27.4167	22.3897	24.6714	24.6398	22.4004	23.6459	CDS
SPBC2G5.02c	20.2911	34.6471	22.4928	22.0761	21.4697	21.4891	23.0714	23.6482	CDS
SPAC12G12.16c	21.9381	28.6216	23.9007	23.9012	22.8031	23.0662	21.4356	23.6666	CDS
SPAC23C11.01	21.2351	34.4061	24.9341	21.7027	21.4865	21.7948	20.2555	23.6878	CDS
SPBC428.13c	22.6993	27.1737	23.5823	23.1036	18.1611	25.2828	25.8411	23.692	CDS
SPBC4C3.12	21.3689	26.0471	24.3607	22.5818	23.7978	22.4053	25.2823	23.692	CDS
SPAC17C9.05c	22.3984	30.7529	23.4669	21.2848	23.336	22.4081	22.2196	23.6953	CDS
SPAC167.05	20.8706	19.9902	22.2702	26.1496	21.855	24.8431	29.9207	23.6999	CDS
SPCC1739.05	24.4304	29.6125	23.1988	25.6326	22.6547	21.4477	18.9483	23.7036	CDS
SPAC30D11.01c	22.7746	25.0788	23.8637	22.8092	23.8752	22.9559	24.6467	23.7149	CDS
SPAC4D7.10c	22.4632	18.5216	26.8872	23.8039	24.5352	21.7287	28.1103	23.7214	CDS
SPAC19A8.13	24.1505	17.0149	23.1699	22.8279	27.2584	25.0498	26.6085	23.7257	CDS
SPAC24H6.12c	25.9984	18.8347	24.2929	24.4459	20.9326	27.8176	23.8461	23.7383	CDS
SPAC13G6.01c	23.8498	24.797	22.9976	25.0491	22.6597	23.2995	23.5694	23.746	CDS
SPCC1450.05c	22.8914	29.6382	23.1597	23.3332	21.3756	25.7568	20.099	23.7506	CDS
SPBC30D10.15	25.2578	22.014	20.8338	19.7601	25.083	20.6458	32.6858	23.7543	CDS
SPAC17A2.01	19.9334	30.2872	23.9912	25.3529	19.8719	21.8136	25.0695	23.76	CDS
SPAC17G6.11c	24.414	21.7904	23.0865	22.9722	22.0151	23.1105	28.9484	23.7624	CDS
SPBC2D10.04	23.6178	14.5874	22.0808	23.3411	25.688	23.6361	33.4162	23.7668	CDS
SPAC4H3.09I			26.0242			21.5294		23.7768	intron
SPAC27E2.06c	24.2028	20.319	23.4231	24.5845	25.5608	25.5254	22.8632	23.7827	CDS
SPAC17D4.01	25.3699	14.961	21.5012	19.982	25.8068	33.2786	25.6457	23.7922	CDS
SPBC1703.14c	24.6074	21.3745	24.3285	25.0193	24.0869	23.2775	23.9147	23.8013	CDS
SPAC57A7.05	24.417	21.7685	24.6646	23.4343	25.019	18.8389	28.4805	23.8033	CDS
SPCC970.10c	22.6249	27.4972	24.5321	22.9318	22.3911	22.9713	23.6962	23.8064	CDS
SPBC28F2.06c	25.2436	21.1425	24.8214	24.866	23.4966	25.5758	21.5633	23.8156	CDS
SPBP8B7.13	19.8915	25.8565	28.069	23.4719	24.7014	23.237	21.5231	23.8215	CDS
SPAC29E6.10c	26.2667	18.6075	26.4862	22.8581	23.4385	22.2447	26.857	23.8227	CDS
SPAC29B12.08I	23.2201	14.4137	28.566	24.7677	20.7462		31.2727	23.8311	intron
SPAC19D5.05c	22.6403	26.914	21.8752	25.1265	23.9608	24.0258	22.3179	23.8372	CDS
SPCC548.05c	24.0128	24.692	23.6266	25.4769	26.7411	20.9932	21.3258	23.8383	CDS
SPCC895.07	22.5962	21.3063	23.4186	24.8372	24.3759	24.963	25.4247	23.846	CDS
SPBC776.09	23.1793	20.8277	22.5166	24.0579	22.8677	27.5085	25.987	23.8492	CDS
SPBC11G11.01	22.1519	26.2475	22.421	26.8531	23.3524	22.9888	22.9526	23.8525	CDS
SPBP22H7.04	22.5325		22.6182	26.3888			23.8783	23.8544	CDS
SPBC336.05c	25.2756	17.9195	21.514	27.2846		24.7409	26.4159	23.8584	CDS
SPBC15D4.11c	24.2102	21.6372	23.8312	27.3958	24.6471	23.7885	21.5216	23.8616	CDS
SPBC530.11c	23.9379	20.2593	27.56	21.8033	22.5794	24.4996	26.4082	23.8639	CDS
SPAC18G6.10	24.6924	16.4944	24.1144	23.9383	25.6452	24.6603	27.5029	23.864	CDS
SPAC9G1.07	23.8288	22.6936	23.5588	24.0418	21.8257	27.113	24.0336	23.8708	CDS
SPCC16A11.12c	23.332	26.731	24.4377	22.7022	24.0002	22.334	23.6537	23.8844	CDS
SPAC4G8.05	22.415	20.3589	25.7671	22.8338	24.502	24.6394	26.7193	23.8908	CDS
SPCC550.04c	21.4021	27.5993	22.4858	23.7577	21.8226	23.7358	26.4554	23.8941	CDS
SPAC19D5.10c	26.8669	18.3659	25.522	23.7986	22.4674	24.9665	25.2797	23.8953	CDS
SPAC23C11.04c	26.6161	23.7605	26.1667	22.1645	21.7501	23.0605	23.7601	23.8969	CDS
SPAC3A12.15	22.3787	29.049	23.1855	23.7058	22.1755	23.865	22.9229	23.8975	CDS
SPBC336.03	23.0669	21.4848	25.6028	23.4745	21.9246	22.6569	29.2049	23.9165	CDS
SPAC1F7.03	22.8211	29.2031	27.6701	21.0483	20.6484	21.1321	24.9023	23.9179	CDS
SPAC1687.08	21.645		32.3098	22.7777		21.9619	20.9168	23.9223	CDS
SPAC823.12	21.8078	21.9672	23.0917	24.0351	24.646	25.5862	26.3224	23.9223	CDS
SPAC24H6.06	24.1316	19.9827	24.3857	23.8193	25.0367	25.8874	24.234	23.9254	CDS
SPBC16E9.03c	23.5567	21.0807	21.6329	23.178	25.6129	25.2476	27.2566	23.9379	CDS
SPCC4G3.18	25.406	17.7245	22.4501	28.3287	25.4694	23.1585	25.0743	23.9445	CDS
SPAC1610.04	22.0847	25.0786	21.2469	23.3649	23.0896	29.1178	23.6435	23.9466	CDS
SPCC1183.10	24.2215	30.0533	23.5114	22.2769	23.3075	24.2264	20.0366	23.9477	CDS
SPAC664.14	21.4893	29.1827	23.7128	25.1381	22.6381	22.1381	23.3374	23.9481	CDS
SPAC2G11.05c	19.3944	46.9809	23.2594	20.0724	21.2561	18.3584	18.3354	23.951	CDS
SPCC1442.17c	24.3968	22.5059	25.7748	24.7703	20.9276	22.2461	27.0396	23.9516	CDS
SPAPB1A10.06c	24.0441	22.9189	23.673	26.1162	23.6873	21.7575	25.4851	23.9546	CDS
SPBC19C7.02	25.4574	19.8929	24.2579	22.8634	21.8467	26.4619	26.9137	23.9562	CDS
SPCC1840.08c	23.2085	23.984	24.2185	25.843	21.613	24.539	24.3166	23.9604	CDS
SPAPJ691.02	23.6845		26.4181	21.6551	27.4502	22.359	22.2549	23.9703	CDS
SPBC1105.17	21.8783	30.847	22.9806	25.9938	21.3905	22.9679	21.8122	23.9815	CDS
SPCC895.08c	22.3783	22.8227	26.141	21.021	21.777	23.8402	29.9114	23.9845	CDS
SPCC16A11.13	24.0461	22.6305	24.0485	23.741	23.3903	27.9117	22.1706	23.9912	CDS
SPBC119.11c	22.2714	24.5289	22.8026	23.2346	25.0143	22.0791	28.0215	23.9932	CDS
SPAC16E8.11c	25.1764	22.9979	25.485	25.0272	24.2027	25.3932	19.7003	23.9975	CDS
SPBP35G2.04c	25.266	30.7341	25.2541	28.5276	18.1448	23.2144	16.8615	24.0004	CDS
SPCC1393.10	21.1719	26.339	23.203	21.7279	26.644	26.2898	22.6453	24.003	CDS
SPBC15D4.12c			29.1079	26.486		21.2261	19.2488	24.0172	CDS
SPAC4G9.04c	24.5331	21.8726	24.7266	23.5902	20.6992	24.05	28.6542	24.018	CDS
SPAC22H10.02	20.0352	41.5821	25.3363	18.4224	20.4005	21.4356	20.923	24.0193	CDS
SPAC4G8.09	21.9235	26.982	23.1854	26.0708	22.2327	23.0374	24.8602	24.0417	CDS
SPBC146.07	23.3857	27.4352	24.0611	23.4014	24.9509	24.3475	20.7532	24.0479	CDS
SPCC5E4.04	22.6755	26.6904	24.1646	23.6953	20.2918	24.442	26.3833	24.049	CDS
SPAC17G8.02	23.0565	17.186	25.5011	24.5508	21.5509	26.3185	30.2287	24.0561	CDS
SPACUNK4.08	24.8683	25.7595	23.2531	24.2586	20.3317	27.5514	22.372	24.0564	CDS
SPBC646.12c	21.4458	39.2684	26.3111	21.0677	20.0742	18.4876	21.7637	24.0598	CDS
SPBC23G7.13c	27.9249	13.8711	21.9183	26.7717	26.8268	22.0083	29.1573	24.0683	CDS
SPAC664.08c	26.0305	26.4077	24.3008	23.5245	25.5396	22.0909	20.5857	24.0685	CDS
SPAPB21F2.02	24.8585	26.9584	24.2753	22.0354	21.9964	23.2786	25.0956	24.0712	CDS
SPAC22E12.05c	24.7322	23.3827	21.0912	26.4344	23.1861	29.0267	20.6485	24.0717	CDS
SPAC19G12.02c	22.8066	19.4435	25.8754	27.1925	21.8678	26.8913	24.4664	24.0776	CDS
SPAC22H12.05c	22.7752	24.4683	23.9104	21.444	23.147	26.9233	25.911	24.0827	CDS
SPAC14C4.10c	24.8409	25.6128	22.0418	26.2947	23.3262	21.2845	25.1788	24.0828	CDS
SPBC1703.09	20.0201	46.7405	27.5017	22.6656	18.7967	17.5351	15.324	24.0834	CDS
SPAC22F3.08c	18.3138	50.3569	23.9559	21.449	21.3405	17.4446	15.7536	24.0878	CDS
SPCC188.09c	24.4208	18.2516	25.5941	24.3946	24.3044	24.3453	27.3403	24.093	CDS
SPAPB17E12.10c	23.1174	31.7629	23.2716	22.2929	21.4091	25.3845	21.5311	24.1099	CDS
SPCC1795.12c	23.5702	24.8008	25.8647	26.6233	22.5285	21.3987	24.0635	24.1214	CDS
SPBC651.09c	24.6803	16.5764	23.1619	24.7404	23.7659	29.0712	26.8578	24.122	CDS
SPBC354.13	23.8221	14.0516	20.7937	25.3244	24.6324	22.3135	37.9429	24.1258	CDS
SPBC336.12c	25.5404	17.5036	24.7874	23.0121	25.9382	23.817	28.3074	24.1294	CDS
SPAC823.05c	22.9352	28.9753	25.4381	24.5165	21.1367	25.9044	20.0415	24.1354	CDS
SPBC16G5.06	18.6359	43.9712	25.828	20.1729	21.5345	19.8316	19.0266	24.143	CDS
SPAC328.03	24.2718	16.8489	23.555	20.1661	28.3574	25.2273	30.6893	24.1594	CDS
SPAC25A8.03c	25.2722	28.1844	23.3751	24.3293	20.6624	26.535	20.7701	24.1612	CDS
SPBC1685.05	22.5155	18.9753	26.8341	21.8962	24.4937	26.3331	28.0816	24.1614	CDS
SPAC17H9.19c	22.3953	16.4557	25.1361	23.9654	25.5336	27.5866	28.0618	24.1621	CDS
SPAPB24D3.01	26.3494	23.1647	24.374	24.7542	20.2711	23.6238	26.6188	24.1651	CDS
SPAC3G9.05	26.262	17.5561	25.6071	22.6784	25.1519	22.729	29.1791	24.1662	CDS
SPCC569.07	24.6856	22.6779	27.4066	27.2941	21.2891	21.8572	24.0136	24.1749	CDS
SPBC1347.10	21.1516	27.1953	26.8071	21.935	24.5744	24.5849	23.0866	24.1907	CDS
SPBC3E7.08c	23.3056	28.0808	24.0456	24.4797	26.1169	21.6571	21.6703	24.1937	CDS
SPBC543.08	20.0462	40.9843	23.0336	22.4484	19.058	23.9873	19.8232	24.1973	CDS
SPCC1682.12c	23.0619	28.4442	26.2985	23.6714	21.9742	22.2639	23.67	24.1977	CDS
SPBC14F5.08	27.3396	26.4711	23.4555	24.0361	17.6197	24.6926	25.7907	24.2007	CDS
SPAC1039.05c	25.7494	17.1142	24.6064	24.5527	26.0533	22.9688	28.4722	24.2167	CDS
SPAC17G8.11c	19.0143	47.2346	26.7409	18.9707	17.5316	18.8321	21.2362	24.2229	CDS
SPAC29E6.01	23.8921	19.0493	23.0257	23.6363	25.7246	27.1969	27.0402	24.2236	CDS
SPBC651.08c	23.0286	23.5917	25.0974	24.4603	23.5315	21.4541	28.4061	24.2242	CDS
SPAC17H9.06c	24.4461	25.3061	24.4152	29.5355	22.6415	22.4973	20.8045	24.2352	CDS
SPCC757.12	22.1333	21.2646	27.3114	22.8624	23.8279	22.1714	30.0758	24.2353	CDS
SPCC553.03	24.9045	20.6111	24.4709	24.2841	24.472	23.2526	27.7234	24.2455	CDS
SPCC777.15	23.9503	26.155	25.179	22.8307	22.7348	23.6082	25.2652	24.2462	CDS
SPBC20F10.05	20.7805	36.9722	24.3163	20.6695	21.1289	24.5992	21.3401	24.2581	CDS
SPAPB1A10.05	21.6686	26.4487	27.2843	22.8819	28.8466	20.8135	22.008	24.2788	CDS
SPAC6F12.02	23.8317	24.0923	26.2813	23.5803	23.6174	23.2542	25.299	24.2795	CDS
SPCC1442.07c	21.8591	27.25	25.9625	25.8021	24.8058	24.8336	19.4578	24.2816	CDS
SPAC1A6.01c	22.3236	28.5469	23.7178	21.7957	22.4704	26.4693	24.6705	24.2849	CDS
SPBC31F10.04c	22.7815	23.6896	21.0707	30.1066	27.899	23.309	21.2004	24.2938	CDS
SPCC1259.07	27.4575	19.9971	24.266	24.9061	24.7221	22.6397	26.0944	24.2976	CDS
SPBC16G5.16	22.5814	29.483	25.8603	23.2754	21.1159	21.9524	25.8505	24.3027	CDS
SPBPB10D8.01	22.7216	23.0412	22.7865	22.4784	23.396	33.752	21.9849	24.3087	CDS
SPAC13G7.12c	21.8777	33.5435	22.3567	22.2335	23.4273	21.9168	24.887	24.3204	CDS
SPBC839.02	20.1087	55.4485	27.7756	16.3346	17.9502	14.4405	18.2179	24.3251	CDS
SPAC19A8.07c	25.9671	24.1407	27.4565	25.7882	24.6311	21.4927	20.9111	24.3411	CDS
SPCC622.01c	24.0607	23.3097	24.5993	23.8598	24.1608	26.199	24.2021	24.3416	CDS
SPAC12B10.11	21.7163	31.2249	24.6721	20.8108	23.3715	21.8215	26.8005	24.3454	CDS
SPCC330.08	25.0728	22.3157	25.54	22.7481	21.1502	26.2046	27.4488	24.3543	CDS
SPBC26H8.05c	24.2771	23.0554	24.0826	21.792	25.025	26.3242	25.9465	24.3576	CDS
SPBC211.07c	17.8354	51.644	22.6178	20.7696	18.3295	22.9854	16.3365	24.3597	CDS
SPAC3F10.05c	24.4208	22.8603	24.632	25.9312	24.6161	22.5693	25.5058	24.3622	CDS
SPCC126.02c	23.6268	28.6401	22.0488	25.9885	27.6163	20.3016	22.4228	24.3778	CDS
SPBC365.02c	21.5357	21.349	23.3963	25.2546	24.9204	29.0687	25.1376	24.3804	CDS
SPBC21D10.09c	20.9167	33.8082	25.5757	21.6052	22.0394	23.0894	23.6616	24.3852	CDS
SPBC649.03	20.6764	47.6465	21.5722	22.547	24.2721	18.7772	15.2225	24.3877	CDS
SPAC2E1P5.04c	23.9789	25.4276	24.4155	31.5849	21.2974	22.2167	21.9344	24.4079	CDS
SPCC613.04c	20.6114	23.9908	21.8317	27.4669	22.2741	28.5487	26.1648	24.4126	CDS
SPCC663.11	21.814	37.3218	25.6386	20.8204	22.1474	21.4624	21.7034	24.4154	CDS
SPBC24C6.02	23.4177	36.8468	24.4411	24.5287	23.7486	18.8629	19.1195	24.4236	CDS
SPBC25B2.01	24.3136	30.5154	24.5637	20.7622	24.0845	22.8453	23.9017	24.4266	CDS
SPAC222.05c	25.5638	20.1808	23.1391	26.1001	24.5185	25.0501	26.4369	24.427	CDS
SPAC23A1.14c	24.0571	19.569	23.1216	22.2098	23.6048	30.8606	27.5776	24.4286	CDS
SPAC23D3.01	26.674	30.5904	23.52	24.6273	22.2957	21.5146	21.7871	24.4299	CDS
SPAC3A12.09c	26.1051	23.8937	24.3007	26.4635	25.0232	25.2709	20.0036	24.4373	CDS
SPAC3G9.14	22.1853	18.516	28.2357	24.7839	24.7879	23.1309	29.4363	24.4394	CDS
SPBC26H8.04c	24.8344	20.7912	24.0446	26.049	22.6285	26.0132	26.7552	24.4452	CDS
SPAC17A2.12	22.5222	20.5951	27.059	25.8068	26.5016	21.3599	27.3576	24.4575	CDS
SPBC409.12c	22.5891	23.519	28.2642	26.2586	25.8845	24.9444	19.8203	24.4686	CDS
SPBC1778.09	25.2614	27.0125	24.9171	21.9543	23.4074	24.5745	24.1666	24.4706	CDS
SPAC458.07	22.7202	19.5536	24.5247	27.0667	24.8876	27.4208	25.1803	24.4791	CDS
SPBC15D4.13c			23.1001	25.8605				24.4803	CDS
SPCC18.15	26.4827	24.8893	23.5347	22.6453	24.4071	29.507	19.9327	24.4855	CDS
SPAC1327.01c	24.0068	18.6975	26.2877	24.5356	23.2251	23.5418	31.1604	24.4936	CDS
SPAC3H1.01c	22.7865	32.7546	24.4894	25.9076	22.0665	22.8866	20.5904	24.4974	CDS
SPBC365.13c	22.3386	34.948	28.4543	19.3162	22.4184	21.0857	22.9766	24.5054	CDS
SPBC3B8.06	25.1011	17.8036	22.6334	23.5441	24.2215	24.9811	33.2893	24.5106	CDS
SPAC4H3.05	24.5013	25.9292	22.3477	23.0662	27.4141	23.0989	25.2456	24.5147	CDS
SPAC19A8.08	26.3998	20.9856	24.1687	24.2309	24.4674	24.4157	26.9456	24.5163	CDS
SPCC16A11.02	26.9712	16.4274	24.278	23.5137	26.6606	24.58	29.3023	24.5333	CDS
SPBC660.17c	23.4247	24.0251	23.3146	22.8396	23.5935	29.8562	24.8315	24.555	CDS
SPAC1782.08c	23.5454	21.0786	25.4715	27.7385	24.3048	23.3432	26.4156	24.5568	CDS
SPAC664.13	23.5372	29.1673	23.3623	28.0272	23.4561	20.2726	24.087	24.5585	CDS
SPBC1289.02c	24.229	26.2882	23.6298	21.9518	26.9302	23.8112	25.0887	24.5613	CDS
SPBC27B12.04c	24.4749	23.5621	25.1319	27.1836	22.7669	24.571	24.2407	24.5616	CDS
SPBP23A10.13	25.964	20.8503	24.5533	26.3374	23.4299	24.9761	25.8368	24.564	CDS
SPAC806.05	22.9641	21.2552	21.4673	28.2387	32.6372	22.7977	22.6081	24.5669	CDS
SPCC645.05c	24.5086	22.1772	26.4164	24.1575	21.3021	27.5261	25.8813	24.567	CDS
SPBC11C11.03	23.5717	24.3618	27.0933	23.2106	25.666	24.273	23.8448	24.5745	CDS
SPAC222.07c	25.1272	22.3178	26.2172	23.9252	24.5728	23.208	26.6836	24.5788	CDS
SPBC146.09c	23.19	22.5565	24.2046	26.107	22.8816	28.6769	24.4469	24.5805	CDS
SPBC14C8.10	23.7058	31.0833	23.5395	25.4412	19.5243	28.2853	20.4893	24.5812	CDS
SPCC162.10	21.46		26.0874	22.4919		26.9245	25.9913	24.591	CDS
SPAC17D4.03c	21.3	39.1586	23.3072	21.5886	22.9461	22.0625	21.804	24.5953	CDS
SPAC2C4.06c	23.2457	22.8764	24.1158	30.809	26.1068	19.0295	25.991	24.5963	CDS
SPBC6B1.05c	25.3099	24.9025	23.0909	25.0938	23.4299	26.4163	23.9447	24.5983	CDS
SPBC30B4.01c	22.8339	31.3373	27.9694	22.9972	20.447	21.9879	24.6773	24.6071	CDS
SPBC405.06	24.8243	23.7352	23.5922	23.4432	24.7819	24.6385	27.2999	24.6165	CDS
SPAC19D5.01	21.2218	31.5485	31.6208	22.3806	26.3836	18.1775	21.0045	24.6196	CDS
SPBC543.03c	25.0633	25.6495	25.142	23.9037	23.2856	27.8741	21.43	24.6212	CDS
SPAC1486.03c	24.0973	22.5417	25.0835	24.1016	23.3288	27.1154	26.1034	24.6245	CDS
SPAC1D4.03c	24.4768	21.077	24.8475	25.1805	26.4376	26.0876	24.3992	24.6437	CDS
SPCC63.11	25.3091	18.6629	24.1812	22.7495	28.3388	25.8374	27.4623	24.6487	CDS
SPBC27B12.12c	25.7571	18.7001	25.476	25.3719	21.5454	25.3833	30.3091	24.649	CDS
SPBC211.02c	22.6537	19.6938	19.3238	30.0621	30.9883	24.0468	25.7905	24.6513	CDS
SPBC11G11.07	25.8163	17.8206	25.939	25.3607	23.4769	25.236	28.9999	24.6642	CDS
SPAC14C4.11	23.6355	20.8217	24.219	26.0681	22.7279	27.337	27.8439	24.6647	CDS
SPCC569.06	21.3146	38.0396	24.5961	21.262	21.2672	22.9983	23.1785	24.6652	CDS
SPCP25A2.03	24.3156	25.3598	24.5492	23.7802	25.7781	22.3955	26.5632	24.6774	CDS
SPBC15D4.03	22.9863	24.4461	26.1234	23.2413	24.673	26.1444	25.1317	24.678	CDS
SPBC211.01	25.23	19.3706	22.8114	27.2405	26.1088	24.8581	27.1375	24.6796	CDS
SPAC630.09c	26.5042	19.4327	22.1469	24.309	27.2007	27.3711	25.795	24.6799	CDS
SPAC23G3.09	24.4827	20.7927	22.9727	24.0636	26.7853	27.4686	26.21	24.6823	CDS
SPBC29B5.01	22.9458	19.5674	23.4583	22.0324	27.1177	24.7877	32.8954	24.6864	CDS
SPAC25A8.02	20.6521	24.099	29.0219	22.4861	24.8482	25.1929	26.5943	24.6992	CDS
SPCC1393.12	25.3211	21.2269	24.5696	21.6882	25.2047	28.7851	26.1091	24.7007	CDS
SPBC119.16c	24.7513	23.6304	23.9323	27.5954	22.0851	27.3329	23.7642	24.7274	CDS
SPBC3D6.03c	23.5038	17.3787	25.6689	23.7791	25.3885	29.5709	27.8429	24.7332	CDS
SPBC713.09	21.0109	28.5	25.6548	24.56	23.5162	28.338	21.5787	24.7369	CDS
SPCP1E11.04c	24.8433	17.1484	25.6799	23.6089	23.8147	23.6616	34.4768	24.7477	CDS
SPAC23G3.10c	26.1637	25.1562	24.6851	26.2228	25.3721	23.1412	22.5024	24.7491	CDS
SPAC637.06	24.8763	26.3489	23.2218	23.3107	22.5428	28.4649	24.4951	24.7515	CDS
SPBC1703.02	27.9101	22.0878	23.5305	24.78	23.5791	25.8587	25.5398	24.7551	CDS
SPAC6G9.06c	23.5629	37.4236	24.8244	21.8482	22.2769	22.0807	21.2981	24.7593	CDS
SPBC13A2.02	24.4449	30.6142	24.2696	24.7592	23.2401	23.3762	22.6193	24.7605	CDS
SPBC18H10.09	24.8876		24.3374	24.7693		27.2161	22.5983	24.7617	CDS
SPBC29A10.02			31.6245	22.9577			19.7553	24.7792	CDS
SPAC1B3.10c	25.8606	19.9788	26.9647	26.1917	22.7543	24.4968	27.2254	24.7818	CDS
SPBC342.05	24.8993	37.4545	25.0177	22.3002	20.2934	21.6044	21.911	24.7829	CDS
SPAC5H10.11	24.3737		27.9574	24.7871		24.8658	21.9767	24.7922	CDS
SPBP22H7.05c	23.7051	27.1082	24.2256	26.7218	24.6554	22.8453	24.3036	24.795	CDS
SPAC17G6.02c	22.4879	26.2651	25.9294	23.0238	21.4282	25.4488	29.0113	24.7992	CDS
SPAC13C5.02	25.6384	27.5779	25.1219	24.3096	23.3476	26.3497	21.2709	24.8023	CDS
SPBC27B12.07	23.61	33.1258	22.3901	26.0436	24.2211	24.3389	19.9739	24.8148	CDS
SPCC825.05c	22.9652	33.229	24.1925	21.1887	23.5111	28.2488	20.3913	24.8181	CDS
SPAC16E8.03	25.1573	24.4567	23.9823	23.9531	25.5143	28.6815	22.0546	24.8285	CDS
SPBC2A9.04c	21.0242	30.5226	27.7005	23.6911	22.8084	22.5421	25.5775	24.8381	CDS
SPNCRNA.351	27.7479	26.3021	25.1618	21.6895	22.2239	24.1131	26.6406	24.8398	ncRNA
SPBC725.12	25.2144	18.313	24.5772	28.1974	25.6041	25.0698	26.9071	24.8404	CDS
SPAC19G12.15c	26.4135	16.0875	24.6012	26.4988	25.0629	26.7988	28.5275	24.8557	CDS
SPBC24C6.08c	23.5655	17.5792	25.0522	26.6368	25.6642	25.2819	30.2452	24.8607	CDS
SPBC13G1.05	25.6951	25.1563	24.305	29.488			19.6689	24.8627	CDS
SPBC776.08c	25.1791	23.8234	24.2435	27.1626	22.9383	20.6294	30.0701	24.8638	CDS
SPAC19E9.03	22.7892	23.6281	26.9631	25.9153	20.8425	22.513	31.4236	24.8678	CDS
SPBC651.01c	26.3143	13.3854	25.5673	26.2165	27.781	23.196	31.7044	24.8807	CDS
SPBC1604.12	24.9788	19.7149	25.9808	24.993	24.6624	26.4355	27.4053	24.8815	CDS
SPAPB17E12.12c	20.6518	28.9037	27.0402	25.5994	21.6201	28.5961	21.846	24.8939	CDS
SPBC3B8.08	24.5026	28.3813	26.4196	23.6264	22.7479	23.6784	24.9776	24.9048	CDS
SPAC2F7.11	21.0582	31.2117	28.2899	22.3072	18.8132	23.0597	29.6057	24.9065	CDS
SPAC17C9.02c	26.0139	30.1472	24.6311	22.4796	22.659	24.3635	24.0679	24.9089	CDS
SPAC26F1.09	25.9501	21.9347	25.4176	24.0308	27.3424	25.2957	24.4015	24.9104	CDS
SPBC16A3.18	21.8449	24.4234	26.1056	24.4975	20.4962	27.8689	29.1607	24.9139	CDS
SPAC4G8.07c	26.534	22.3954	24.307	26.7162	22.471	24.141	27.8354	24.9143	CDS
SPBC18H10.07	25.492	23.1233	25.1964	28.0168	27.8422	21.7917	23.0032	24.9237	CDS
SPBP4H10.11c	25.5451	18.5448	24.4499	26.6096	22.8267	26.7655	29.7602	24.9288	CDS
SPAC1296.06	22.9945	23.5611	21.1773	26.9738	32.3058	25.2733	22.2277	24.9305	CDS
SPCP1E11.11	23.5055	26.3524	26.7373	24.9006	23.7503	24.6157	24.7085	24.9386	CDS
SPAC23H3.03c	24.0408	24.7851	23.0508	24.4263	24.3597	31.8973	22.0379	24.9426	CDS
SPAC26H5.02c	25.689	22.288	26.9772	24.5196	23.8797	25.4414	25.8201	24.945	CDS
SPAC22F8.10c	22.166	30.485	27.9762	23.0193	26.3567	24.0135	20.5993	24.9452	CDS
SPBC1709.12	24.3875	21.7883	26.4781	28.3388	23.8534	26.0829	23.7961	24.9607	CDS
SPAC20G4.05c	24.8809	24.5559	23.4651	25.2375	27.649	24.3917	24.5525	24.9618	CDS
SPAC31A2.15c	27.5893	24.4052	23.8559	25.0139	25.3484	25.6298	22.9174	24.9657	CDS
SPAC31A2.05c	23.066	31.5556	26.4399	24.5918	20.8567	24.695	23.5549	24.9657	CDS
SPCC757.04	24.3953	23.3813	23.7117	26.6402	25.749	26.9094	23.9928	24.9685	CDS
SPBC29A3.06	25.3277	23.5255	26.049	25.5368	24.9918	22.6354	26.7595	24.9751	CDS
SPAPB2B4.03	22.612	25.8395	28.3507	26.1031	23.822	23.4222	24.7014	24.9787	CDS
SPAPB1E7.05	23.6004	18.2365	26.2923	24.7235	27.9526	27.0585	27.0265	24.9843	CDS
SPAC7D4.14c	23.1377	25.1292	25.6858	26.3196	24.4056	22.4605	27.7894	24.9897	CDS
SPCC11E10.03	21.674		31.5501	26.72			20.0303	24.9936	CDS
SPBC725.16	20.8445	39.0098	28.521	22.4985	21.4557	21.4381	21.2987	25.0095	CDS
SPAPB17E12.07c	25.9706	27.1006	24.4979	25.4061	26.1942	24.2049	21.7399	25.0163	CDS
SPCC736.07c	21.6449	36.6992	22.5432	25.7518	25.5838	22.7196	20.1822	25.0178	CDS
SPACUNK4.17	24.1527	25.1111	22.9458	21.3121	35.1227	19.6763	26.8348	25.0222	CDS
SPAC2F3.15	24.8224	20.0817	23.7109	25.0411	25.9228	24.5681	31.0651	25.0303	CDS
SPCC1223.15c	26.6078	23.1169	23.5386	25.9348	21.7263	28.0914	26.4228	25.0626	CDS
SPAC644.07	21.3207	35.8755	22.341	23.0499	22.215	26.5476	24.0992	25.0641	CDS
SPAC26H5.12	24.3977	21.9636	26.3884	25.3417	26.5581	24.3671	26.4647	25.0688	CDS
SPAC25B8.14	25.86	21.5255	26.8694	32.2604	23.1851	22.4511	23.3361	25.0696	CDS
SPBC1105.14	20.2321	31.8966	30.1047	25.0849	25.3765	18.1447	24.8245	25.0949	CDS
SPAC1565.05	23.6909	29.5443	25.9739	27.549	25.7386	20.9973	22.1826	25.0966	CDS
SPCC550.10	23.3581	18.1126	24.5642	29.0396	31.7178	24.3259	24.58	25.0998	CDS
SPBC32H8.08c	26.6172	29.0684	29.0155	20.5454	25.2545	24.5093	20.7515	25.1088	CDS
SPAC14C4.12c	26.0622	17.2962	26.5267	26.9229	25.303	25.7664	27.8944	25.1103	CDS
SPAC1687.05	23.122	22.9101	26.1831	22.1856	25.9693	22.6196	32.8029	25.1132	CDS
SPAC1142.03c	25.1721	26.0487	27.9467	24.4057	22.8346	23.6624	25.7508	25.1173	CDS
SPBP4H10.06c	26.8443	21.3592	25.3591	26.6508	23.1985	25.0909	27.4603	25.1376	CDS
SPBC3H7.12	22.7613	39.867	23.1801	21.0788	21.8781	22.4534	25.074	25.1847	CDS
SPAC3A11.10c	22.7408	16.2531	23.6719	25.4158	25.924	34.9625	27.3667	25.1907	CDS
SPCC962.05	28.8641	27.4684	25.6353	26.0994	20.7239	25.1455	22.428	25.1949	CDS
SPAC13F5.05	22.2672	23.1345	26.424	28.2725	22.6288	24.5618	29.1554	25.2063	CDS
SPBC119.07	26.2212	17.3295	25.8266	25.6258	25.7556	27.7431	27.9473	25.207	CDS
SPCC1919.10c	24.9076	19.9719	23.3154	25.0166	25.8074	26.5125	30.9199	25.2073	CDS
SPBC1652.02	26.4472	22.0482	26.0862	24.1757	23.7293	23.5646	30.447	25.214	CDS
SPAC17A5.12	25.0783	18.9299	24.0372	24.1251	26.6323	25.0398	32.6566	25.2142	CDS
SPAC4H3.03c				31.6442		18.7877		25.216	CDS
SPBC365.07c	22.9277	23.1737	22.7468	35.5981	26.7718	23.142	22.1629	25.2176	CDS
SPBC660.10	27.6361	18.8196	25.4744	24.7817	22.5995	29.2592	28.0607	25.233	CDS
SPCC1393.05	23.8117	31.7743	26.8185	23.3435	23.3695	25.4268	22.1041	25.2355	CDS
SPAC4F10.19c	24.9791	24.7819	26.6182	26.3469	24.2423	25.9594	23.7338	25.2374	CDS
SPCC965.04c	25.6365	17.0446	23.9057	26.6633	25.4573	28.2613	29.6934	25.2374	CDS
SPAC9E9.05	26.2966	17.9481	25.0897	28.8097	27.0134	23.7664	27.7411	25.2378	CDS
SPCC63.14	30.5762	11.942	25.5332	21.6587	31.0243	19.7841	36.2411	25.2514	CDS
SPAC31G5.09c	26.5578		25.5658	25.7033		23.7535	24.693	25.2547	CDS
SPBC30D10.10c	26.1117	20.7376	26.1411	23.1134	24.8171	26.8674	29.0171	25.2579	CDS
SPBC800.11	25.2981	18.934	23.4447	27.4535	28.5635		27.8966	25.2651	CDS
SPCC18.13	25.5087	27.4746	25.9536	24.9665	23.1397	25.1515	24.678	25.2675	CDS
SPCC132.03I	24.9946		26.1055	31.4378	21.4014		22.4118	25.2702	intron
SPBC685.05	24.4629	29.8963	26.0561	24.5394	22.4614	28.5812	20.9168	25.2734	CDS
SPAC23G3.07c	22.1841	29.0834	25.0893	23.0117	27.2886	24.7991	25.4863	25.2775	CDS
SPBC16A3.02c	24.0782	30.5603	26.0691	19.8173	25.599	28.1429	22.6868	25.2791	CDS
SPBC14C8.14c	25.195	17.0421	23.7532	30.4329	32.5215	21.8952	26.1217	25.2802	CDS
SPAC5H10.09c	24.2233	20.7398	23.8839	24.2036	27.5528	25.1216	31.2445	25.2814	CDS
SPAC3C7.09	23.1115	35.9351	24.756	22.2349	25.7973	23.566	21.5973	25.2854	CDS
SPBC2G5.07c	27.4641	27.2243	23.4784	27.8143	25.3592	24.1231	21.6147	25.2969	CDS
SPBC1539.05	24.4845	29.5146	25.2535	23.799	23.244	26.9586	23.8317	25.298	CDS
SPBC18E5.05c	25.6807	21.7033	23.8433	31.191	25.6026	27.4762	21.6003	25.2996	CDS
SPBC23E6.03c	24.5107	24.3394	23.0468	28.3163	25.0084	26.9499	24.9416	25.3019	CDS
SPNCRNA.424	27.0243	26.1826	25.9579	27.3085	24.9224	22.9258	22.8475	25.3099	ncRNA
SPAC3A12.03c	25.0064	24.8833	24.2684	25.3992	27.0107	25.9361	24.6709	25.3107	CDS
SPBC146.02	23.5094	29.1586	27.1024	26.3533	27.0961	22.438	21.5875	25.3208	CDS
SPAC1805.15c	23.9866	26.125	25.3936	20.9495	26.3049	26.3682	28.1625	25.3272	CDS
SPCC895.09cI							25.3298	25.3298	intron
SPAC1006.01	22.4273	17.9358	23.8515	23.5871	24.337	35.1506	30.0825	25.3388	CDS
SPBC2G2.07c	23.8184	28.9502	24.7036	24.467	21.812	25.3638	28.2909	25.3437	CDS
SPAC1687.10	24.7015	20.5502	24.9967	25.9609	26.5558	30.9048	23.761	25.3473	CDS
SPBP8B7.29	23.4452	29.9643	23.491	25.8127	24.003	28.5743	22.2375	25.3611	CDS
SPBC16C6.01c	26.3104	27.7811	25.0869	25.4691	21.9852	28.1625	22.7811	25.368	CDS
SPAC6F6.01	24.4286	23.3553	25.7059	26.322	21.4268	29.5193	26.8648	25.3747	CDS
SPBP8B7.14c	26.3007	18.9159	25.3666	28.3319	27.446	25.2834	26.0586	25.3861	CDS
SPAC6F12.14	22.5018	28.2288	23.0353	29.8433	24.5436	27.5349	22.1386	25.4038	CDS
SPAC4F8.11	25.5064	22.5864	26.1513	26.7925	24.2321	24.3158	28.2897	25.4106	CDS
SPBC359.04c				25.4202				25.4202	CDS
SPBC3B9.02c	24.9348	27.7708	25.0113	28.7083	25.318	25.013	21.1915	25.4211	CDS
SPBC3H7.15	27.4737	20.7551	24.157	26.3898	24.8186	28.2706	26.1568	25.4317	CDS
SPAC16E8.12c	27.3695	25.2451	24.2736	27.6574	24.1573	27.2296	22.0919	25.4321	CDS
SPAC17A2.10c	21.7527	30.0741	28.8355	23.2093	21.7965	24.0652	28.3085	25.4345	CDS
SPAC3F10.17	23.4012	30.4136	24.9503	27.1618	24.46	25.6612	22.0107	25.437	CDS
SPCC74.04	19.9053	30.1643	30.8769	24.6767	21.4865	21.7924	29.1676	25.4386	CDS
SPAC1F5.04c	27.4688	18.6447	25.2101	25.3991	25.1576	24.4659	31.7255	25.4388	CDS
SPAC15A10.15	25.6389	24.3378	28.8263	24.7963	23.9969	23.2619	27.2234	25.4402	CDS
SPNCRNA.03	21.7648	31.2378	23.0128	22.2238	22.2816	36.7466	20.8277	25.4422	ncRNA
SPAP8A3.12c	26.1488	20.2337	25.2761	24.5778	24.5036	30.3402	27.0459	25.4466	CDS
SPCC645.06c	27.3216	25.953	25.8428	25.1321	18.8924	25.7313	29.2695	25.4489	CDS
SPAP8A3.14c	26.4155	21.3622	26.1128	26.3824	24.4805	25.3015	28.0988	25.4505	CDS
SPAC19G12.14	25.2887	18.3501	25.2243	25.48	28.2299	24.9846	30.6471	25.4578	CDS
SPBC28E12.04	27.8266	26.8922	25.7784	26.6294	22.0508	23.4615	25.6652	25.472	CDS
SPAC17G8.14c	26.4322	22.7746	25.3244	24.5625	24.9587	25.6429	28.7783	25.4962	CDS
SPCC18.09c	22.4009	31.794	25.5008	25.484	27.2894	25.9354	20.0745	25.497	CDS
SPAC3H8.06	25.744	19.6501	26.1524	25.7472	25.572	24.9787	30.6981	25.5061	CDS
SPAC1A6.09c	26.677	19.7725	26.1419	27.29	21.7046	27.9563	29.0442	25.5124	CDS
SPBPB2B2.14c			32.3389	24.1385			20.0728	25.5167	CDS
SPAC1399.01c	19.9582	35.7176	27.2087	24.5294	23.3907	21.8078	26.0104	25.5176	CDS
SPBC18H10.05	21.2665	42.6349	30.8334	20.1671	23.9582	19.7428	20.1262	25.5327	CDS
SPBPB2B2.12c						25.5366		25.5366	CDS
SPBC1289.14						25.5435		25.5435	CDS
SPAC25H1.06	26.4415	21.4621	26.1218	26.6894	26.2758	28.0087	23.8132	25.5446	CDS
SPBC21.01	25.2279	24.2827	26.4096	27.3431	25.3419	25.4016	24.8361	25.549	CDS
SPBC428.10	27.8953	19.0448	28.2596	22.4568	28.085	23.7575	29.354	25.5504	CDS
SPAC56F8.16	24.0171	26.2843	29.2288	26.0706	23.5397	21.2825	28.4799	25.5576	CDS
SPAP7G5.06	29.585	21.5188	24.203	25.6708	20.1159	25.0779	32.765	25.5623	CDS
SPAC20G8.01	27.1585	15.2761	25.1499	27.7096	26.7525	28.7468	28.1743	25.5668	CDS
SPAC25B8.19c	21.7766	25.7183	24.7642	24.2461	23.5025	26.1818	32.7916	25.5687	CDS
SPBC1921.02	23.8234	19.9515	26.3146	28.8373	23.9489	27.5554	28.5767	25.5726	CDS
SPAC19B12.01	25.5325	27.4804	26.0483	23.9303	26.729	22.5433	26.7934	25.5796	CDS
SPAC1F12.05	22.3959	30.9233	25.0968	25.3243	25.2873	21.4743	28.6404	25.5918	CDS
SPAC13G6.09	26.2196	24.4455	25.8861	27.6775	24.1153	28.928	21.9968	25.6098	CDS
SPAC1527.03	24.4434	28.3695	25.133	23.1732	24.3475	22.7581	31.0511	25.6108	CDS
SPAC23H3.10	26.6299	27.1744	25.8482	26.4092	23.9751	24.7419	24.513	25.6131	CDS
SPCP31B10.02	24.0113	27.876	24.3969	26.104	29.5935	26.9309	20.4472	25.6228	CDS
SPAC16E8.09	25.9661	19.0841	24.9761	26.3106	24.6594	26.918	31.4463	25.6229	CDS
SPAC18B11.05	23.9952	25.5149	25.0743	28.1967	27.7163	25.5278	23.3365	25.6231	CDS
SPAC1834.11c	24.1538	18.1056	23.7045	23.1118	27.9871	31.0637	31.2694	25.628	CDS
SPAC19G12.06c	23.4935	32.2277	23.7001	22.3891	24.371	25.4026	27.8179	25.6288	CDS
SPAC821.09	25.3211	20.8509	28.0138	24.6292	25.5	24.0614	31.1631	25.6485	CDS
SPBC19G7.03cI			27.0275	24.2815				25.6545	intron
SPAC19D5.11c	26.6723	25.2268	24.6722	28.4119	24.9304	25.2115	24.4695	25.6564	CDS
SPAC4A8.06c	26.4584	22.0287	24.1276	28.3258	25.835	26.2684	26.5635	25.6582	CDS
SPAC637.04	26.0263	25.7689	23.9022	25.0198	25.2205	27.0824	26.6894	25.6728	CDS
SPBC14C8.08c	26.6635	35.9011	27.3444	22.9102	21.4865	24.7045	20.732	25.6775	CDS
SPAPYUG7.03c	23.8888	18.3943	27.8381	26.8065	26.2449	25.7525	30.818	25.6776	CDS
SPBP4H10.04	25.7758	22.8615	24.3435	26.7981	25.4209	28.6699	25.9078	25.6825	CDS
SPAC3H5.09c	29.5179	19.5237	24.7239	25.3805	22.6571	28.1065	29.9422	25.6931	CDS
SPBC13E7.06	25.0863	27.6218	24.7912	26.9525	27.1113	24.1774	24.1522	25.699	CDS
SPBC947.06c	27.6722	16.9204	25.9068	28.3741	23.598	28.2522	29.1727	25.6995	CDS
SPAC2C4.15c	25.4039	19.2746	24.0345	27.5021	26.3557	30.8518	26.5228	25.7065	CDS
SPBC1604.15	24.1073	34.2545	23.8847	25.78	22.0685	23.2818	26.5727	25.7071	CDS
SPAC1093.04c	26.2486	23.4644	26.4208	34.4825	23.9198	23.4667	21.9539	25.7081	CDS
SPBC1289.04c	25.5475	16.2228	25.8781	25.346	26.3814	24.6358	36.01	25.7174	CDS
SPBC428.20c	27.0819	24.6247	26.336	25.5179	25.6669	25.023	25.7774	25.7183	CDS
SPCC63.02c	24.4403	32.562	26.6222	23.8944	21.4416	24.784	26.3566	25.7287	CDS
SPAC2E1P3.01	22.3046	19.1833	24.9287	23.6645	33.1363	29.1767	27.7177	25.7303	CDS
SPAC57A7.08	24.3342	20.2992	25.4882	25.1323	26.0072	27.6623	31.2337	25.7367	CDS
SPAC6F12.12	22.899	31.7412	24.6094	24.5944	25.249	25.2798	25.8762	25.7499	CDS
SPBC336.15	24.3196	27.5827	28.0288	25.9847	25.1615	21.4595	27.8343	25.7673	CDS
SPBC336.09c	24.7079	22.6284	26.2291	33.2929	27.1349	23.331	23.0484	25.7675	CDS
SPCC1235.09	25.2719	19.7915	25.1241	27.0051	28.0333	26.5818	28.5831	25.7701	CDS
SPAC6G10.12c	22.0254	25.2833	28.9239	27.4368	24.6935	23.4513	28.6328	25.7781	CDS
SPAC24H6.03	25.5018	23.8765	22.4986	25.9268	25.8637	28.1838	28.6005	25.7788	CDS
SPCC364.05	25.144	24.9945	25.6314	22.5861	26.7918	26.1625	29.2059	25.788	CDS
SPCC1235.01	24.7507	26.0164	25.6351	22.1195	24.8927	24.9298	32.1761	25.7886	CDS
SPAC2E1P5.02c	25.1301	29.639	25.9624	25.2061	23.31	25.9686	25.317	25.7905	CDS
SPBC4B4.02c	24.8068	33.7204	23.7676	21.2954	27.8324	23.4273	25.6995	25.7928	CDS
SPCC777.10c	27.8946	16.9494	27.5701	25.1938	26.2098	25.4982	31.3249	25.8058	CDS
SPAC23C4.10	22.8139	21.6076	25.2695	24.7866	25.9145	26.5131	33.738	25.8062	CDS
SPBC19C2.06c	25.191	19.3589	25.3571	26.6847	30.0905	27.8048	26.158	25.8064	CDS
SPBPB2B2.05	27.3359	24.3348	24.5483	25.7782	26.8189	30.9139	21.0854	25.8308	CDS
SPAC8F11.06	23.0873	38.9688	27.6714	25.0041	22.6289	21.4885	22.0134	25.8375	CDS
SPAC823.13c	25.3973	25.5916	26.3054	27.6246	24.2872	27.4048	24.3629	25.8534	CDS
SPBC3F6.01c	24.9892	28.8313	25.1866	22.5577	25.3868	27.7462	26.3683	25.8666	CDS
SPCC61.03	27.0326	29.65	26.5623	24.1657	23.1228	27.0182	23.5338	25.8693	CDS
SPBC1861.09	23.8819	17.8847	26.2571	26.5529	27.2628	26.1817	33.1017	25.8747	CDS
SPBC1683.08	24.6287	33.6821	24.8676	25.551	25.6807	23.6307	23.0923	25.8762	CDS
SPAC1805.03cI	26.4975		23.6416	27.499				25.8793	intron
SPBP35G2.13c	22.613	39.8093	29.0088	22.1446	25.9137	22.0249	19.8551	25.9099	CDS
SPCC736.08	26.6509	20.6569	24.6459	28.1921	27.3094	26.388	27.5302	25.9105	CDS
SPBP8B7.30c	24.86	28.78	28.1159	24.3741	22.3446	23.4872	29.4195	25.9116	CDS
SPAC1002.15c	23.5027	21.1741	23.4971	29.5996	33.268	26.0068	24.3576	25.9151	CDS
SPBC3H7.14	28.404	27.2391	28.2179	27.726	22.3559	20.7499	26.7269	25.9171	CDS
SPBPB7E8.02	24.5113	23.2715	27.9897	25.7249	26.9547	21.4638	31.5455	25.9231	CDS
SPAC328.06	26.8824	19.7484	25.3403	25.5094	24.7674	30.0251	29.1907	25.9234	CDS
SPCC1223.03c	29.2794	16.3686	22.2098	23.2428	36.1378	23.782	30.4474	25.924	CDS
SPAC10F6.07c	22.0507	41.7996	26.1059	21.9354	21.9989	23.1566	24.4408	25.9268	CDS
SPAC22F8.04	24.0404	17.1211	28.1158	25.079	25.0857	29.1287	33.0539	25.9463	CDS
SPAPYUK71.03c	28.5567	18.9779	26.6936	27.0093	24.5469	27.2323	28.6308	25.9497	CDS
SPAC1B3.09c	27.5278	22.2931	24.98	28.1855	26.1838	25.0569	27.4284	25.9508	CDS
SPAC4G9.02	24.7268	29.3581	25.6719	27.1579	26.7239	27.084	20.9388	25.9516	CDS
SPBC13G1.10c	26.6574	20.1892	28.2488	23.7348	23.8749	28.2774	30.7213	25.9577	CDS
SPAC1142.04	26.3087	26.4647	27.6315	29.6481	24.9066	21.1232	25.6457	25.9612	CDS
SPAC15A10.01	24.877	27.1253	28.3433	27.0582	23.8929	25.547	24.8889	25.9618	CDS
SPBC1703.11	24.2056	35.4457	25.1996	26.0151	22.944	26.9856	20.944	25.9628	CDS
SPBC530.08	25.3272	23.696	27.0319	25.5	24.6746	25.2881	30.2533	25.9673	CDS
SPAC1805.05	26.0772	23.4059	25.5729	27.7753	24.387	27.179	27.4144	25.9731	CDS
SPAC10F6.05c	26.0526	21.6109	24.5998	25.6399	25.2044	30.2038	28.5057	25.9739	CDS
SPAC806.08c	24.0665	30.7333	26.4431	25.372	25.6266	24.6714	24.9171	25.9757	CDS
SPBC20F10.06	25.4664	36.9991	27.7566	23.6989	26.1554	24.1375	17.7852	25.9999	CDS
SPAC25G10.04c	24.9383	30.2672	27.2114	26.1552	26.4667	23.8466	23.1456	26.0044	CDS
SPAP7G5.03	28.0983	27.835	27.4716	26.4327		22.7342	23.478	26.0083	CDS
SPCC285.16c	26.5195	18.0801	23.554	29.2608	25.2177	28.6253	30.8473	26.015	CDS
SPAC23D3.03c	27.1304	30.8172	23.1589	26.0715	24.3097	26.4777	24.1577	26.0176	CDS
SPAC17G6.10	28.2672	19.5455	23.7025	26.2234	29.0934	25.7899	29.5297	26.0217	CDS
SPAC20H4.01	27.1983	24.1134	24.8846	27.0366	28.632	24.2426	26.1067	26.0306	CDS
SPBC1E8.05	27.0947	20.285	27.8814	23.5992	24.6117	23.8283	34.9981	26.0426	CDS
SPBPB2B2.10c	24.1746	31.8015	23.9847	21.5148	25.115	28.4848	27.2505	26.0466	CDS
SPCC1672.11c	28.3243	20.3944	26.2845	26.601	23.3059	25.4299	32.1416	26.0688	CDS
SPAC343.15	28.4218	20.0863	26.0588	31.6056	23.1876	22.3171	30.8067	26.0691	CDS
SPBC23G7.14	27.9568	21.9815	25.3825	30.0334	22.2268	30	24.9266	26.0725	CDS
SPNCRNA.301				26.0834				26.0834	ncRNA
SPBC17D11.08	27.1789	20.0831	24.998	27.9136	27.2613	29.1049	26.1038	26.0919	CDS
SPBC11B10.07c	26.2891	19.3336	25.6497	26.7273	24.6205	31.8304	28.1958	26.0923	CDS
SPAC4H3.04c	22.3233	34.116	23.8554	23.5979	23.9538	32.5525	22.3412	26.1057	CDS
SPBC1711.16	27.5657	20.7497	28.4516	27.2006	28.6319	22.4061	27.7353	26.1058	CDS
SPAC926.03	26.7813	20.6878	23.9724	26.7769	26.6066	29.7193	28.2665	26.1158	CDS
SPAC17H9.10c	27.8543	21.9535	26.1188	28.0636	25.7668	27.1856	25.9437	26.1266	CDS
SPBC16E9.13	26.2606	14.8705	24.4183	28.4868	24.5474	30.1714	34.1365	26.1273	CDS
SPCC1795.10c	22.6248	41.8932	23.2189	23.1213	24.4563	23.6064	23.9765	26.1282	CDS
SPAC25H1.05	28.2633	24.1621	25.1005	27.8054	24.6472	26.3	26.6375	26.1309	CDS
SPAC17H9.03c	24.569	37.2049	27.6056	27.6755	23.3196	25.0243	17.6609	26.1514	CDS
SPBP22H7.07	25.7885	18.5236	24.3284	23.6608	31.4518	27.4082	31.9825	26.1634	CDS
SPBC18H10.20c	25.3916	22.8583	28.6754	27.0208	25.7485	22.1102	31.3447	26.1642	CDS
SPBC16A3.19	25.9729	27.8075	26.9426	25.7917	25.6379	26.9573	24.0436	26.1648	CDS
SPAC22H10.03c	26.6526	21.7571	25.5616	25.8178	24.3446	29.1768	29.8689	26.1685	CDS
SPBC3E7.06c	26.2774	24.1112	27.2331	25.029	26.9832	26.4784	27.073	26.1693	CDS
SPBC25D12.06	26.1385	23.6015	25.9421	27.2748	26.493	26.9255	26.8693	26.1778	CDS
SPAC21E11.05c	24.6578	38.8013	26.1537	24.8261	27.7059	21.5829	19.5177	26.1779	CDS
SPAC21E11.06	26.3662	22.4417	27.698	27.1497	25.8965	27.1541	26.5521	26.1797	CDS
SPAPB8E5.07c	27.0328	20.6298	29.6402	27.6267	22.8032	23.1169	32.4447	26.1849	CDS
SPAC16E8.18	28.8634	26.1568	24.0693	26.9755	26.2411	27.8071	23.1944	26.1868	CDS
SPBC336.01	25.7882	20.6439	28.0915	26.6469	24.1969	27.7879	30.1529	26.1869	CDS
SPBC1718.07c	22.8079	28.8449	27.4231	24.2103	22.0471	25.3689	32.7145	26.2024	CDS
SPAC6F6.06c	25.9869	19.6245	26.8627	27.714	23.797	29.092	30.3515	26.2041	CDS
SPCC553.11c	23.6873	29.7716	27.0534	21.8941	23.5503	30.0456	27.4892	26.2131	CDS
SPBP19A11.03c	27.2259	17.5468	23.2997	26.2558	28.4709	30.9588	29.7347	26.2132	CDS
SPAC56F8.09	27.0473	29.5369	29.5723	27.202	24.9664	22.2325	22.9613	26.217	CDS
SPAC688.09	25.5875	32.6227	26.2368	24.5395	22.3267	28.8728	23.3372	26.2176	CDS
SPAC3A11.14c	22.6165	36.1333	24.905	28.8017	25.3246	23.6592	22.0908	26.2187	CDS
SPAC688.07c	26.5358	21.8206	25.6952	26.783	24.3467	25.3076	33.0793	26.224	CDS
SPBC3E7.09	24.7785	26.1576	24.9137	30.5452	25.6775	27.9819	23.5567	26.2301	CDS
SPBC106.14c	26.0387	23.053	26.0386	27.3287	23.9173	22.5096	34.7283	26.2306	CDS
SPAC6G10.10c	23.3919	49.4968	27.2825	21.596	21.7753	21.6492	18.5107	26.2432	CDS
SPBC947.01	26.2963	21.9141	27.3081	25.0902	24.5823	23.8234	34.7081	26.2461	CDS
SPBC25H2.14	24.6875	32.5519	24.1097	24.5068	18.5659	32.6193	26.7066	26.2497	CDS
SPBC4F6.10	24.9771	27.9248	26.2672	23.2873	24.0883	29.8128	27.4084	26.2523	CDS
SPAC1093.03	25.4987	23.6802	24.0355	31.4628	27.8894	25.8009	25.4017	26.2527	CDS
SPAC1250.01	28.3017	28.4608	24.1651	24.6563	26.5072	23.4437	28.2469	26.2545	CDS
SPCC1620.12c	26.1606	17.2993	23.4319	34.2404	31.9167	23.9143	26.9502	26.2733	CDS
SPBC685.03	27.3316	26.9102	29.0791	25.2041	21.6633	26.1736	27.6306	26.2847	CDS
SPAC24B11.12c	25.4813	22.593	24.8493	23.0553	27.4648	29.1133	31.4438	26.2858	CDS
SPBC337.03	25.7313	24.2533	25.4008	28.9705	23.9982	27.5853	28.0872	26.2895	CDS
SPBC1683.04	25.0407	28.2437	28.4401	26.5073	23.2652	24.731	27.853	26.2973	CDS
SPBC20F10.08c	27.4574	22.7565	25.9871	27.5765	24.3712	27.3872	28.561	26.2996	CDS
SPBC2F12.13	26.9743	24.6641	26.9557	24.9544	25.5034	30.7749	24.2728	26.2999	CDS
SPBC776.13	25.5389	26.4669	24.8418	28.8318	23.2823	26.5399	28.7344	26.3194	CDS
SPCC1827.02c	25.3106	37.5778	24.3721	25.6884	22.6379	27.177	21.4953	26.3227	CDS
SPBC2G5.04c	25.8309	21.3287	26.6529	28.2075	25.8261	29.0537	27.3931	26.3276	CDS
SPAP14E8.04	25.2454	27.7709	26.4667	25.822	26.8468	28.7253	23.4286	26.3294	CDS
SPBC27.02c	26.4402	24.6995	27.5232	27.3031	24.5802	30.438	23.352	26.3338	CDS
SPNCRNA.223	23.6317	40.3795	25.5264	25.044	21.7607	25.8228	22.2295	26.3421	ncRNA
SPAC17A5.09c	27.2841	22.0941	24.4481	25.7298	27.2515	28.3284	29.3338	26.3528	CDS
SPAC20H4.07	29.1028	22.6134	27.9426	25.5412	27.4502	28.4019	23.431	26.3547	CDS
SPAC144.08	24.011	35.7792	23.2543	28.6655	27.0494	24.9332	20.7945	26.3553	CDS
SPAC27F1.05c	27.6563	21.2021	28.3857	28.5296		26.9541	25.4164	26.3574	CDS
SPAC6B12.11	26.7386	23.5496	25.0833	27.3304	25.8854	27.7123	28.2469	26.3638	CDS
SPBC691.04	25.1331	36.5465	25.4185	26.3231	23.2016	24.6432	23.3113	26.3682	CDS
SPBC11C11.11c	27.0223	20.3757	24.7139	29.5081	30.1246	26.6123	26.2382	26.3707	CDS
SPAC11E3.14	25.0893	34.8828	28.2059	23.6613	24.4638	22.2184	26.2549	26.3966	CDS
[truncated: 5,028 more rows]
