# Supplementary material for: Systematic Analysis of the Role of RNA-Binding Proteins in the Regulation of RNA Stability
Source: PLoS Genet. 2014 Nov 6;10(11):e1004684. doi: 10.1371/journal.pgen.1004684 (PMC4222612; doi:10.1371/journal.pgen.1004684)
Supplement: Table S8 — Potential regulatory motifs. (XLSX) [file pgen.1004684.s014.xlsx]

## Sheet: Sheet1
Table S8. Potential regulatory motifs
Gene	Consensus sequence	Location	E-value	Changes
amo1	UAUGAU	3'-UTR	3.7e-16	Up-regulated
cip2	UU[AU]AUGA[AC][UA][UA][UA]	3'-UTR	2.8e-36	Up-regulated
red1	[UA][UA]UUAAAC	3'-UTR	2.3e-22	Up-regulated
rpm1	UCUCUU	3'-UTR	4e-08	Down-regulated
scw1	U[UA]UGCAU	3'-UTR	1.3e-17	Up-regulated
set1	AGGAAU	3'-UTR	4.2e-11	Down-regulated
SPAC17H9.04c	[GAU][AU]UUU[UG]GGUU	3'-UTR	4.5e-31	Up-regulated
zfs1	[UA][AU]UUAUUUAUU	3'-UTR	2.5e-38	Up-regulated
zfs1	U[UAG][UC]UUAUUU[AU][UAC]	5'-UTR	2.9e-12	Up-regulated
cip2	GAGGAA	CDS	1.9e-09	Up-regulated
red1	[UC]UCAAAC[AU][AU]U	CDS	6.2e-12	Up-regulated
SPAC17H9.04c	[UA][UCAGA][AGC]AAAAGG	CDS	1e-36	Up-regulated
Published motif (Mmi1)	U[UC]AAAC
Published motif (Zfs1)	UAUUUAU
