# Supplementary material for: Systematic Analysis of the Role of RNA-Binding Proteins in the Regulation of RNA Stability
Source: PLoS Genet. 2014 Nov 6;10(11):e1004684. doi: 10.1371/journal.pgen.1004684 (PMC4222612; doi:10.1371/journal.pgen.1004684)
Supplement: Table S9 — RNAs identified in RIp-chip experiments. (XLSX) [file pgen.1004684.s015.xlsx]

## Sheet: Sheet1
Table S9. RNAs identified in RIp-chip experiments
# Highlighted RNAs are overexpressed in the corresponding RBP mutants
Scw1		Zfs1		Red1		Both Zfs1 and Scw1
SPCC757.12		SPBC1685.13		SPAC13A11.03		SPAC1071.05
SPAC11E3.13C		SPCC1494.03		SPAC32A11.01		SPAC110.01
SPAC2F7.11		SPCC736.15		SPNCRNA.103		SPAC14C4.12C
SPAC11G7.01		SPAC31A2.12		SPCC70.09C		SPAC18G6.09C
SPBC119.08		SPAC2H10.01		SPAC17A5.18C		SPAC22F8.02C
SPBC530.11C		SPAC31G5.11		SPBC582.06C		SPAC23E2.03C
SPAC26H5.08C		SPAC343.06C		SPBC216.02		SPAC24B11.09
SPBC17G9.13C		SPAC8C9.16C		SPAC57A10.04		SPAC25B8.13C
SPBC1198.07C		SPAC1B3.15C		SPBC29A10.02		SPAC2F3.08
SPBC21B10.07		SPCC1235.03		SPAC27D7.13C		SPAC2H10.01
SPAC25H1.05		SPBC20F10.03		SPBC29A10.14		SPAC31G5.11
SPAC16.01		SPAC1F3.02C		SPAC23C4.07		SPAC3A12.19
SPAC13G7.04C		SPBC19F5.01C		SPBC577.05C		SPAC3G6.10C
SPBC32C12.02		SPCC4B3.13		SPBP8B7.04		SPAC56F8.16
SPCC1795.09		SPBC649.04		SPBC32H8.11		SPAC821.08C
SPCC1322.10		SPCC330.02		SPBC646.17C		SPAC977.17
SPAC6F6.06C		SPBC428.10		SPCC11E10.03		SPAPB1A10.08
SPCC825.03C		SPAC10F6.05C		SPAC222.15		SPAPB1A10.14
SPAC26A3.10		SPAC24H6.13		SPNCRNA.445		SPBC1198.07C
SPAC17G8.02		SPAC1F8.06		SPAC15E1.07C		SPBC1685.07C
SPAC1006.06		SPAC1B3.11C		SPBC1347.12		SPBC1685.13
SPBC36.11		SPCC4G3.05C		SPNCRNA.254		SPBC19C2.05
SPBC21D10.06C		SPAC17A2.09C		SPBC1652.01		SPBC19C2.06C
SPBP22H7.03		SPAC1002.11		SPNCRNA.242		SPBC19F5.01C
SPBC8D2.17		SPAC227.03C		SPAC1093.06C		SPBC1D7.02C
SPBC947.01		SPAC17A5.10		SPCC4E9.01C		SPBC20F10.10
SPCC16C4.07		SPAC1A6.03C		SPNCRNA.491		SPBC215.13
SPCC16C4.21		SPBC1289.13C		SPBC1271.09		SPBC2G5.07C
SPNCRNA.154		SPBC17D11.01		SPAC2G11.05C		SPBC30B4.01C
SPNCRNA.108		SPBC106.08C		SPNCRNA.243		SPBC32C12.02
SPCC18B5.03		SPBC649.03		SPAC25G10.04C		SPBC32H8.02C
SPCC297.03		SPAC1834.09		SPNCRNA.214		SPBC36.02C
SPBC16E9.11C		SPBC2G5.02C		SPAC13A11.04C		SPBC36.03C
SPAPB15E9.02C		SPBC27.02C		SPBC2G2.09C		SPBC3H7.02
SPNCRNA.253		SPBC16E9.16C		SPCC1682.09C		SPBC3H7.09
SPAC56F8.02		SPAC19G12.15C		SPNCRNA.500		SPBC530.11C
SPAC22F8.02C		SPBC106.11C		SPCC737.04		SPCC1223.13
SPNCRNA.142		SPBC215.13		SPBC317.01		SPCC16C4.21
SPBC2G2.17C		SPAC15A10.09C		SPBC19C7.04C		SPCC1795.09
SPBC36.02C		SPMIT.04		SPBC8E4.02C		SPCC18B5.03
SPBC17F3.01C		SPMIT.11		SPNCRNA.144		SPCC4B3.13
SPNCRNA.214		SPCC70.09C		SPNCRNA.488		SPCC569.05C
SPBC19C2.06C		SPMIT.01		SPAC20G4.02C		SPCC645.06C
SPBC9B6.03		SPCC1223.13		SPCC338.18		SPCC736.15
SPAP11E10.02C		SPNCRNA.108		SPBP4G3.02		SPCC74.04
SPNCRNA.204		SPBC3H7.02		SPCC11E10.06C		SPCC794.06
SPBP19A11.02C		SPNCRNA.210		SPAC17A5.01		SPCC970.08
SPCC16C4.06C		SPBC215.04		SPAC1556.06.1		SPNCRNA.108
SPAPB1A11.01		SPBC30B4.01C		SPNCRNA.230		SPNCRNA.142
SPAC24B11.09		SPAPB1A10.14		SPAC3G9.11C		SPNCRNA.204
SPCC1223.13		SPBC1685.07C		SPBC2G2.08		SPNCRNA.253
SPCC1753.02C		SPBC3H7.14		SPNCRNA.359
SPBC1685.13		SPAC3A12.19		SPAC32A11.02C
SPBC15D4.02		SPBC1773.15		SPBC2G2.17C
SPAPJ691.02		SPCC584.16C		SPNCRNA.371
SPBC317.01		SPCC4G3.10C		SPMIT.04
SPAC26H5.13C		SPNCRNA.01
SPBC32H8.02C		SPBC36.02C
SPBC19C7.04C		SPAC688.10
SPCC320.13C		SPAC750.05C
SPAC821.08C		SPCC622.01C
SPBC30B4.01C		SPAC22F8.02C
SPAC18G6.09C		SPAC23H4.17C
SPAC57A7.05		SPNCRNA.440
SPAC3G6.10C		SPBC428.08C
SPAC821.04C		SPCC1223.11
SPCC645.06C		SPBC20F10.10
SPAC57A10.05C		SPAC977.17
SPCC16A11.07		SPBC16A3.17C
SPAC23A1.02C		SPNCRNA.31
SPAC17A2.10C		SPAC23H3.13C
SPNCRNA.393		SPBC660.05
SPBC119.11C		SPAC6B12.02C
SPBC902.06		SPAC644.06C
SPBC17G9.12C		SPBC651.04
SPCC736.15		SPNCRNA.133
SPAC3A12.19		SPAC23H4.16C
SPAC14C4.12C		SPAC21E11.03C
SPBC19C2.05		SPAC9E9.02
SPBC23G7.04C		SPAC16A10.01
SPBC409.08		SPCC18B5.03
SPAC17A2.12		SPBC32H8.02C
SPAC23C4.13		SPBC365.16
SPCC1322.03		SPAC24B11.09
SPCC61.02		SPAC19D5.01
SPBC215.13		SPCC1529.01
SPBC1685.07C		SPBC1D7.02C
SPAC26F1.10C		SPAC7D4.12C
SPCC970.08		SPBC1198.07C
SPAC3G9.14		SPBC19G7.08C
SPCC584.11C		SPBC32H8.11
SPBC18H10.20C		SPBC30B4.07C
SPBC646.15C		SPAC14C4.10C
SPBC29B5.02C		SPAC323.08
SPCC1393.10		SPNCRNA.253
SPAPB1A10.14		SPBC3H7.09
SPNCRNA.458		SPAC823.06
SPAC56F8.16		SPCC1235.08C
SPAC13G7.10		SPAC9.08C
SPCC1183.11		SPBC19C2.06C
SPBC725.11C		SPCC569.05C
SPBC8D2.09C		SPAC6F12.12
SPCC1020.09		SPAC821.08C
SPBC2G5.07C		SPAPB2B4.03
SPBC3H7.10		SPBC1773.16C
SPBC17D1.05		SPBC342.05
SPAC16.05C		SPAC343.18
SPCC794.06		SPAC3F10.12C
SPCC13B11.01		SPAC56F8.16
SPBC609.01		SPAC806.06C
SPAC32A11.03C		SPCC1739.06C
SPAC19G12.16C		SPAC343.11C
SPAC110.01		SPBC359.04C
SPBC405.02C		SPAC17G8.11C
SPAC1D4.11C		SPCP25A2.02C
SPCC4G3.12C		SPCC188.09C
SPAC1F5.03C		SPCC622.09
SPBC29A3.11C		SPCC70.12C
SPBC530.15C		SPBC2D10.04
SPCC74.04		SPCC24B10.07
SPAC1565.03		SPCC1020.10
SPAC2H10.01		SPNCRNA.204
SPAC1399.02		SPAC24H6.02C
SPAC977.17		SPNCRNA.45
SPBC3H7.13		SPBC691.01
SPCC794.04C		SPCC594.04C
SPAC1687.16C		SPCC1494.09C
SPAC5D6.09C		SPAC24H6.05
SPAC56F8.15		SPCC330.10
SPAC10F6.12C		SPAC343.12
SPAC5D6.12		SPNCRNA.400
SPCC569.05C		SPCC594.05C
SPCC18.15		SPAC2F3.08
SPBC19F5.01C		SPBC530.05
SPBC23E6.01C		SPBC56F2.05C
SPAC13F5.03C		SPAC19E9.03
SPAC3H8.06		SPCC1450.08C
SPCC1450.11C		SPCC622.21
SPAC110.03		SPAC3H1.09C
SPAC25B8.13C		SPBC19C2.05
SPAC23E2.03C		SPAC13G6.12C
SPBC3H7.09		SPAC26A3.01
SPAPB1A10.08		SPCC285.07C
SPCC4B3.13		SPAC5D6.04
SPAC1071.05		SPAPB1A10.08
SPAC13F5.04C		SPAC18G6.09C
SPBC354.08C		SPCC306.05C
SPAC31G5.11		SPAC328.04
SPBP8B7.14C		SPAC3A12.06C
SPAC23C11.12		SPAC3H8.09C
SPAC1071.11		SPBC8D2.11
SPBC8D2.01		SPAC3H5.08C
SPCC1739.02C		SPBC14F5.10C
SPBC1D7.02C		SPCC162.04C
SPBC1685.15C		SPCC74.04
SPBC20F10.10		SPCC1795.09
SPBC36.03C		SPAC25B8.13C
SPCC191.10		SPBC36B7.02
SPBC1105.14		SPCC1906.03
SPAC688.09		SPAC23E2.03C
SPBC1198.09		SPNCRNA.186
SPAC2F3.08		SPBC1703.04
SPBC27B12.11C		SPCC285.10C
SPAC27D7.03C		SPAC17H9.08
SPAC22E12.01		SPCC645.06C
SPAC29B12.08		SPAC13G7.02C
SPBC3H7.02		SPAC22G7.08
SPBC947.06C		SPAC17A2.01
SPAC29A4.11		SPMIT.05
SPCC320.03		SPBP26C9.03C
SPCC16C4.09		SPAC4H3.11C
SPBC23E6.08		SPAC2G11.09
SPAC1B2.03C		SPAC110.01
SPAC22E12.11C		SPAC14C4.09
SPBC27B12.06		SPBC29A3.17
SPAC926.06C		SPAC6B12.07C
SPBC3H7.12		SPAC3C7.03C
		SPCC970.08
		SPCC16C4.21
		SPCC1739.08C
		SPBC405.04C
		SPAC1A6.05C
		SPAC3G6.10C
		SPCC1682.15
		SPAC3A11.09
		SPBC3B9.06C
		SPNCRNA.353
		SPCC830.09C
		SPAC8F11.02C
		SPBC530.11C
		SPBC83.06C
		SPBC1685.12C
		SPBC36.03C
		SPBC336.03
		SPAC16A10.06C
		SPBC146.01
		SPBP35G2.02
		SPAC3C7.02C
		SPBC354.09C
		SPBC2F12.15C
		SPBP22H7.04
		SPAPB1E7.08C
		SPBC106.10
		SPCC330.19C
		SPBC839.08C
		SPAC23H3.04
		SPBC1347.12
		SPCC553.04
		SPAC6G9.05
		SPCC970.11C
		SPAC2F3.01
		SPBC24C6.07
		SPBC1709.10C
		SPBC32C12.02
		SPAPB24D3.10C
		SPBC36.01C
		SPBC3B9.21
		SPCC1183.10
		SPAC23H3.12C
		SPCC1682.06
		SPCC1739.15
		SPAC30D11.01C
		SPAC3H1.12C
		SPAPB1A10.05
		SPAC11D3.17
		SPAC458.03
		SPBC12D12.06
		SPCC576.04
		SPBP4H10.10
		SPAC32A11.01
		SPNCRNA.142
		SPCC16C4.02C
		SPCC1183.04C
		SPCC622.03C
		SPBC2G5.07C
		SPCC777.02
		SPBC19C2.04C
		SPBC660.14
		SPAC25A8.03C
		SPCC794.02
		SPBPB2B2.18
		SPAC2C4.07C
		SPAC17C9.05C
		SPAC21E11.07
		SPAC14C4.12C
		SPBC19C7.08C
		SPAC4C5.03
		SPAC823.07
		SPCC1235.11
		SPCC1183.05C
		SPAC1805.16C
		SPCC794.06
		SPCC320.05
		SPAC1687.07
		SPMIT.07
		SPAC32A11.02C
		SPBC28F2.02
		SPCC645.13
		SPCC330.01C
		SPBP8B7.04
		SPAC323.06C
		SPAP27G11.07C
		SPCC16C4.11
		SPAC12G12.09
		SPAC29B12.11C
		SPAC1D4.12
		SPAC1F5.08C
		SPAC1071.05
		SPBC25B2.08
		SPAC607.10
		SPCC553.01C
		SPBC211.05
		SPNCRNA.213
		SPBC25B2.02C
		SPCC4E9.02
		SPBC29A10.02
