# Supplementary material for: Systematic Analysis of the Role of RNA-Binding Proteins in the Regulation of RNA Stability
Source: PLoS Genet. 2014 Nov 6;10(11):e1004684. doi: 10.1371/journal.pgen.1004684 (PMC4222612; doi:10.1371/journal.pgen.1004684)
Supplement: Table S10 — Phenotypic characterization of RBP deletion mutants. (XLSX) [file pgen.1004684.s016.xlsx]

## Sheet: Sheet1
Table S10. Phenotypic characterization of RBP deletion mutants
Strains that show phenotypes are highlighted
Systematic name	Gene	Number of phenotypes	Oxidative stress (H2O2)	Osmotic shock (KCl)	Methyl methanesulfonate (MMS)	Cadmium sulfate CdSO4	Mating /sporulation	Temperature 36°C	Temperature 20°C	Galactose 2%	Hydroyurea	Cycloheximide	Calcofluor	Caffeine	MBC
SPCC18.06c	caf1	9	sensitive to 1.5 and 2 mM	not sensitive	sensitive to 0.027%	resistant to 0.3 mM, 0.4 mM and 0.5 mM	Low mating efficiency	normal growth	slow growth	normal growth	sensitive to 5 and 10 mM	sensitive to 10 and 20 mg/ml	sensitive to 1 mg/ml	sensitive to 5 mM,10 mM and 15 mM	not sensitive
SPBC4B4.07c	usp102/ mud1	6	not sensitive	sensitive to 1 M	sensitive to 0.027%	sensitive to 0.3 mM, 0.4 mM and 0.5 mM	Low mating efficiency	normal growth	normal growth	normal growth	not sensitive	not sensitive	not sensitive	sensitive to 15 mM	sensitive to 5 mg/ml
SPAC1F7.01c	spt6	4	not sensitive	not sensitive	not sensitive	sensitive to 0.3 mM, 0.4 mM and 0.5 mM	Low mating efficiency	normal growth	normal growth	normal growth	not sensitive	sensitive to 10 and 20 mg/ml	not sensitive	not sensitive	sensitive to 5 mg/ml
SPBC18H10.04c	sce3	4	not sensitive	not sensitive	not sensitive	not sensitive	Low mating efficiency	normal growth	normal growth	normal growth	sensitive to 10 mM	sensitive to 10 and 20 mg/ml	not sensitive	sensitive to 15 mM	not sensitive
SPAC17A2.09c	csx1	3	sensitive to 1.5 and 2 mM	not sensitive	not sensitive	sensitive 0.4 mM, 0.5 mM and 0.6mM	Low mating efficiency	normal growth	normal growth	normal growth	not sensitive	not sensitive	not sensitive	not sensitive	not sensitive
SPAC2F7.11	nrd1/msa2	3	not sensitive	not sensitive	not sensitive	not sensitive	Normal	normal growth	normal growth	normal growth	not sensitive	sensitive to 20 mg/ml	sensitive to 1 mg/ml	sensitive to 15 mM	not sensitive
SPCC757.09c	rnc1	3	not sensitive	not sensitive	not sensitive	not sensitive	Normal	normal growth	normal growth	normal growth	sensitive to 10 mM	sensitive to 20 mg/ml	not sensitive	not sensitive	sensitive to 5 mg/ml (weak)
SPBC56F2.08c		3	not sensitive	not sensitive	sensitive to 0.027%	not sensitive	Low mating efficiency	normal growth	normal growth	normal growth	not sensitive	sensitive to 20 mg/ml	not sensitive	not sensitive	not sensitive
SPBC16E9.12c	pab2	3	not sensitive	not sensitive	not sensitive	not sensitive	Low mating efficiency	normal growth	slow growth	normal growth	sensitive to 10 mM	not sensitive	not sensitive	not sensitive	not sensitive
SPCC1322.01	rpm1	2	sensitive to 2 mM	not sensitive	not sensitive	not sensitive	Normal	normal growth	normal growth	no growth	not sensitive	not sensitive	not sensitive	not sensitive	not sensitive
SPAC1B1.04c	pan3	2	not sensitive	not sensitive	sensitive to 0.027%	not sensitive	Normal	normal growth	normal growth	normal growth	not sensitive	not sensitive	sensitive to 1 mg/ml	not sensitive	not sensitive
SPAC2G11.04		2	not sensitive	not sensitive	not sensitive	sensitive to 0.3 mM, 0.4 mM and 0.5 mM	Normal	normal growth	normal growth	normal growth	not sensitive	not sensitive	not sensitive	sensitive to 15 mM	not sensitive
SPAC30D11.14c		2	not sensitive	not sensitive	not sensitive	sensitive to 0.3 mM, 0.4 mM and 0.5 mM	Normal	normal growth	normal growth	normal growth	not sensitive	not sensitive	not sensitive	sensitive to 15 mM	not sensitive
SPBC16A3.18	cip1	2	not sensitive	not sensitive	not sensitive	not sensitive	Normal	normal growth	normal growth	normal growth	sensitive to 10 mM	sensitive to 20 mg/ml	not sensitive	not sensitive	not sensitive
SPBC428.12c		2	not sensitive	not sensitive	not sensitive	sensitive to 0.3 mM, 0.4 mM and 0.5 mM	Normal	normal growth	normal growth	normal growth	not sensitive	sensitive to 20 mg/ml	not sensitive	not sensitive	not sensitive
SPBC83.05		2	not sensitive	not sensitive	sensitive to 0.027%	not sensitive	Normal	normal growth	normal growth	normal growth	not sensitive	sensitive to 20 mg/ml	not sensitive	not sensitive	not sensitive
SPAC1952.02		2	not sensitive	not sensitive	not sensitive	resistant to 0. 3 mM, 0.4 mM, 0.5 mM and 0.6 mM	Normal	normal growth	normal growth	normal growth	sensitive to 10 mM	not sensitive	not sensitive	not sensitive	not sensitive
SPAC140.02	gar2	2	not sensitive	not sensitive	not sensitive	resistant to 0.3 mM, 0.4 mM and 0.5 mM	Normal	normal growth	slow growth	normal growth	not sensitive	not sensitive	not sensitive	not sensitive	not sensitive
SPAC17H9.04c		2	not sensitive	not sensitive	sensitive to 0.027%	not sensitive	Normal mating / abnormal spores	normal growth	normal growth	normal growth	not sensitive	not sensitive	not sensitive	not sensitive	not sensitive
SPAC27D7.03c	mei2	2	not sensitive	not sensitive	not sensitive	sensitive to 0.3 mM, 0.4 mM and 0.5 mM	Low mating efficiency / no spores	normal growth	normal growth	normal growth	not sensitive	not sensitive	not sensitive	not sensitive	not sensitive
SPAC328.05		2	not sensitive	not sensitive	not sensitive	not sensitive	Low mating efficiency	normal growth	normal growth	normal growth	not sensitive	not sensitive	not sensitive	sensitive to 15 mM	not sensitive
Normal	amo1	1	not sensitive	not sensitive	not sensitive	not sensitive	Normal	normal growth	normal growth	normal growth	not sensitive	sensitive to 10 and 20 mg/ml	not sensitive	not sensitive	not sensitive
SPCC16C4.07	scw1	1	not sensitive	not sensitive	not sensitive	not sensitive	Normal	normal growth	normal growth	normal growth	not sensitive	not sensitive	not sensitive	sensitive to 5 mM,10 mM and 15 mM	not sensitive
SPBC3B9.11c	ctf1	1	not sensitive	not sensitive	not sensitive	not sensitive	Normal	normal growth	normal growth	normal growth	not sensitive	not sensitive	not sensitive	sensitive to 5 mM,10 mM and 15 mM	not sensitive
SPBC18H10.07		1	not sensitive	not sensitive	not sensitive	not sensitive	Normal	normal growth	normal growth	normal growth	not sensitive	not sensitive	not sensitive	sensitive to 15 mM	not sensitive
SPCC1739.01		1	not sensitive	not sensitive	not sensitive	not sensitive	Normal	normal growth	normal growth	normal growth	not sensitive	not sensitive	not sensitive	sensitive to 15 mM	not sensitive
SPAC13D6.02c	byr3	1	not sensitive	not sensitive	not sensitive	not sensitive	Normal	normal growth	normal growth	normal growth	sensitive to 10 mM	not sensitive	not sensitive	not sensitive	not sensitive
SPAC6G9.14		1	not sensitive	not sensitive	not sensitive	not sensitive	Normal	normal growth	normal growth	normal growth	sensitive to 10 mM	not sensitive	not sensitive	not sensitive	not sensitive
SPAC1610.03c	meu5	1	not sensitive	not sensitive	not sensitive	not sensitive	Normal mating / abnormal spores	normal growth	normal growth	normal growth	not sensitive	not sensitive	not sensitive	not sensitive	not sensitive
SPAC4G9.05	mpf1	1	not sensitive	not sensitive	not sensitive	not sensitive	Normal mating / abnormal spores	normal growth	normal growth	normal growth	not sensitive	not sensitive	not sensitive	not sensitive	not sensitive
SPAC343.07	mug28	1	not sensitive	not sensitive	not sensitive	not sensitive	Normal mating / abnormal spores	normal growth	normal growth	normal growth	not sensitive	not sensitive	not sensitive	not sensitive	not sensitive
SPCC306.04c	set1	1	not sensitive	not sensitive	not sensitive	sensitive to 0.4 mM and 0.5 mM	Normal	normal growth	normal growth	normal growth	not sensitive	not sensitive	not sensitive	not sensitive	not sensitive
SPAC10F6.06	vip1	1	not sensitive	not sensitive	not sensitive	sensitive to 0.4 mM and 0.5 mM	Normal	normal growth	normal growth	normal growth	not sensitive	not sensitive	not sensitive	not sensitive	not sensitive
SPBC11C11.01		1	not sensitive	not sensitive	not sensitive	sensitive to 0.4 mM and 0.5 mM	Normal	normal growth	normal growth	normal growth	not sensitive	not sensitive	not sensitive	not sensitive	not sensitive
SPBP35G2.14		1	not sensitive	not sensitive	not sensitive	sensitive to 0.3 mM, 0.4 mM and 0.5 mM	Normal	normal growth	normal growth	normal growth	not sensitive	not sensitive	not sensitive	not sensitive	not sensitive
SPBC1718.07c	zfs1	1	not sensitive	not sensitive	not sensitive	not sensitive	Low mating efficiency / no spores	normal growth	normal growth	normal growth	not sensitive	not sensitive	not sensitive	not sensitive	not sensitive
SPBC29A10.02	spo5/mug12	1	not sensitive	not sensitive	not sensitive	not sensitive	Low mating efficiency / abnormal spores	normal growth	normal growth	normal growth	not sensitive	not sensitive	not sensitive	not sensitive	not sensitive
SPBC1921.03c	mex67	1	not sensitive	not sensitive	not sensitive	not sensitive	Low mating efficiency	normal growth	normal growth	normal growth	not sensitive	not sensitive	not sensitive	not sensitive	not sensitive
SPAC1006.03c	red1	1	not sensitive	not sensitive	not sensitive	not sensitive	Low mating efficiency	normal growth	normal growth	normal growth	not sensitive	not sensitive	not sensitive	not sensitive	not sensitive
SPAC4G8.03c		1	not sensitive	not sensitive	not sensitive	not sensitive	Normal	normal growth	normal growth	normal growth	not sensitive	not sensitive	not sensitive	not sensitive	not sensitive
SPCC1682.08C	mcp2	0	not sensitive	not sensitive	not sensitive	not sensitive	Normal	normal growth	normal growth	normal growth	not sensitive	not sensitive	not sensitive	not sensitive	not sensitive
SPBP35G2.08c	air1	0	not sensitive	not sensitive	not sensitive	not sensitive	Normal	normal growth	normal growth	normal growth	not sensitive	not sensitive	not sensitive	not sensitive	not sensitive
SPAC12G12.03	cip2	0	not sensitive	not sensitive	not sensitive	not sensitive	Normal	normal growth	normal growth	normal growth	not sensitive	not sensitive	not sensitive	not sensitive	not sensitive
SPBC18E5.11c	edc3	0	not sensitive	not sensitive	not sensitive	not sensitive	Normal	normal growth	normal growth	normal growth	not sensitive	not sensitive	not sensitive	not sensitive	not sensitive
SPBC30B4.08	eri1	0	not sensitive	not sensitive	not sensitive	not sensitive	Normal	normal growth	normal growth	normal growth	not sensitive	not sensitive	not sensitive	not sensitive	not sensitive
SPAC13G7.13c	msa1	0	not sensitive	not sensitive	not sensitive	not sensitive	Normal	normal growth	normal growth	normal growth	not sensitive	not sensitive	not sensitive	not sensitive	not sensitive
SPBC660.11	mug187/tcg1	0	not sensitive	not sensitive	not sensitive	not sensitive	Normal	normal growth	normal growth	normal growth	not sensitive	not sensitive	not sensitive	not sensitive	not sensitive
SPAC3H8.09c	nab3	0	not sensitive	not sensitive	not sensitive	not sensitive	Normal	normal growth	normal growth	normal growth	not sensitive	not sensitive	not sensitive	not sensitive	not sensitive
SPAC16E8.06c	nop12	0	not sensitive	not sensitive	not sensitive	not sensitive	Normal	normal growth	normal growth	normal growth	not sensitive	not sensitive	not sensitive	not sensitive	not sensitive
SPBC29A10.09c	parn	0	not sensitive	not sensitive	not sensitive	not sensitive	Normal	normal growth	normal growth	normal growth	not sensitive	not sensitive	not sensitive	not sensitive	not sensitive
SPAC17C9.08	pnu1/nuc1, end1	0	not sensitive	not sensitive	not sensitive	not sensitive	Normal	normal growth	normal growth	normal growth	not sensitive	not sensitive	not sensitive	not sensitive	not sensitive
SPAC1687.22c	puf3	0	not sensitive	not sensitive	not sensitive	not sensitive	Normal	normal growth	normal growth	normal growth	not sensitive	not sensitive	not sensitive	not sensitive	not sensitive
SPCP1E11.11	puf6	0	not sensitive	not sensitive	not sensitive	not sensitive	Normal	normal growth	normal growth	normal growth	not sensitive	not sensitive	not sensitive	not sensitive	not sensitive
SPBC1347.07	rex2	0	not sensitive	not sensitive	not sensitive	not sensitive	Normal	normal growth	normal growth	normal growth	not sensitive	not sensitive	not sensitive	not sensitive	not sensitive
SPAC3G6.04	rnp24	0	not sensitive	not sensitive	not sensitive	not sensitive	Normal	normal growth	normal growth	normal growth	not sensitive	not sensitive	not sensitive	not sensitive	not sensitive
SPAC3A11.02	scp3	0	not sensitive	not sensitive	not sensitive	not sensitive	Normal	normal growth	normal growth	normal growth	not sensitive	not sensitive	not sensitive	not sensitive	not sensitive
SPCC645.08c	snd1	0	not sensitive	not sensitive	not sensitive	not sensitive	Normal	normal growth	normal growth	normal growth	not sensitive	not sensitive	not sensitive	not sensitive	not sensitive
SPBC11C11.08	srp1	0	not sensitive	not sensitive	not sensitive	not sensitive	Normal	normal growth	normal growth	normal growth	not sensitive	not sensitive	not sensitive	not sensitive	not sensitive
SPAC1527.03		0	not sensitive	not sensitive	not sensitive	not sensitive	Normal	normal growth	normal growth	normal growth	not sensitive	not sensitive	not sensitive	not sensitive	not sensitive
SPAC25G10.01		0	not sensitive	not sensitive	not sensitive	not sensitive	Normal	normal growth	normal growth	normal growth	not sensitive	not sensitive	not sensitive	not sensitive	not sensitive
SPAC2C4.07c		0	not sensitive	not sensitive	not sensitive	not sensitive	Normal	normal growth	normal growth	normal growth	not sensitive	not sensitive	not sensitive	not sensitive	not sensitive
SPAC57A7.13		0	not sensitive	not sensitive	not sensitive	not sensitive	Normal	normal growth	normal growth	normal growth	not sensitive	not sensitive	not sensitive	not sensitive	not sensitive
SPAC683.02c		0	not sensitive	not sensitive	not sensitive	not sensitive	Normal	normal growth	normal growth	normal growth	not sensitive	not sensitive	not sensitive	not sensitive	not sensitive
SPAC890.05		0	not sensitive	not sensitive	not sensitive	not sensitive	Normal	normal growth	normal growth	normal growth	not sensitive	not sensitive	not sensitive	not sensitive	not sensitive
SPBC106.12c		0	not sensitive	not sensitive	not sensitive	not sensitive	Normal	normal growth	normal growth	normal growth	not sensitive	not sensitive	not sensitive	not sensitive	not sensitive
SPBC1604.16c		0	not sensitive	not sensitive	not sensitive	not sensitive	Normal	normal growth	normal growth	normal growth	not sensitive	not sensitive	not sensitive	not sensitive	not sensitive
SPBC29A3.07c		0	not sensitive	not sensitive	not sensitive	not sensitive	Normal	normal growth	normal growth	normal growth	not sensitive	not sensitive	not sensitive	not sensitive	not sensitive
SPBC30B4.02c		0	not sensitive	not sensitive	not sensitive	not sensitive	Normal	normal growth	normal growth	normal growth	not sensitive	not sensitive	not sensitive	not sensitive	not sensitive
SPBC31F10.12		0	not sensitive	not sensitive	not sensitive	not sensitive	Normal	normal growth	normal growth	normal growth	not sensitive	not sensitive	not sensitive	not sensitive	not sensitive
SPBC902.04		0	not sensitive	not sensitive	not sensitive	not sensitive	Normal	normal growth	normal growth	normal growth	not sensitive	not sensitive	not sensitive	not sensitive	not sensitive
SPCC126.11c		0	not sensitive	not sensitive	not sensitive	not sensitive	Normal	normal growth	normal growth	normal growth	not sensitive	not sensitive	not sensitive	not sensitive	not sensitive
SPCC1442.13c		0	not sensitive	not sensitive	not sensitive	not sensitive	Normal	normal growth	normal growth	normal growth	not sensitive	not sensitive	not sensitive	not sensitive	not sensitive
