# Supplementary material for: Systematic Analysis of the Role of RNA-Binding Proteins in the Regulation of RNA Stability
Source: PLoS Genet. 2014 Nov 6;10(11):e1004684. doi: 10.1371/journal.pgen.1004684 (PMC4222612; doi:10.1371/journal.pgen.1004684)
Supplement: Table S11 — Strains used in this work. (XLSX) [file pgen.1004684.s017.xlsx]

## Sheet: Sheet1
Table S11. Strains used in this work
Strain Name	Strain genotype	Common name	Source
RBP1	SPAC13D6.02c::kanMX4 h90	byr3	Bioneer
RBP2	SPCC1322.01::kanMX4 h90	rpm1	Bioneer
RBP4	SPBC1921.03c::kanMX4 h90	mex67	Bioneer
RBP5	SPAC10F6.06::kanMX4 h90	vip1	Bioneer
RBP6	SPCC306.04c::kanMX4 h90	set1	Bioneer
RBP7	SPCC757.09c::kanMX4 h90	rnc1	Bioneer
RBP8	SPAC2C4.07c::kanMX4 h90	dis32	Bioneer
RBP9	SPAC12G12.03::kanMX4 h90	cip2	Bioneer
RBP10	SPBP35G2.14::kanMX4 h90		Bioneer
RBP11	SPBC29A3.07c::kanMX4 h90	sab14	Bioneer
RBP12	SPAC3G6.04::kanMX4 h90	rnp24	Bioneer
RBP13	SPAC4G9.05::kanMX4 h90	mpf1	Bioneer
RBP14	SPAC343.07::kanMX4 h90	mug28	Bioneer
RBP15	SPAC1687.22c::kanMX4 h90	puf3	Bioneer
RBP16	SPAC3H8.09c::kanMX4 h90	nab3	Bioneer
RBP17	SPBP35G2.08c::kanMX4 h90	air1	Bioneer
RBP19	SPBC29A10.02::kanMX4 h90	spo5/mug12/mrb1	Bioneer
RBP20	SPCC126.11c::kanMX4 h90		Bioneer
RBP24	SPAC3A11.02::kanMX4 h90	scp3/mug188/cps3	Bioneer
RBP25	SPAC2G11.04::kanMX4 h90		Bioneer
RBP26	SPAC30D11.14c::kanMX4 h90		Bioneer
RBP27	SPBC11C11.08::kanMX4 h90	srp1	Bioneer
RBP28	SPBC18H10.07::kanMX4 h90		Bioneer
RBP32	SPAC1952.02::kanMX4 h90	tma23	Bioneer
RBP33	SPBC15D4.10c::kanMX4 h90	amo1	Bioneer
RBP34	SPBC16E9.12c::kanMX4 h90	pab2	Bioneer
RBP35	SPBC11C11.01::kanMX4 h90		Bioneer
RBP37	SPAC17A2.09c::kanMX4 h90	csx1	Bioneer
RBP38	SPBC660.11::kanMX4 h90	mug187/tcg1	Bioneer
RBP39	SPAC13G7.13c::kanMX4 h90	msa1	Bioneer
RBP41	SPAC27D7.03c::kanMX4 h90	mei2	Bioneer
RBP42	SPAC1610.03c::kanMX4 h90	meu5	Bioneer
RBP43	SPBC30B4.02c::kanMX4 h90		Bioneer
RBP44	SPAC328.05::kanMX4 h90		Bioneer
JU600	SPBC1718.07c::kanMX6 h-	zfs1/moc4	This work
RBP50	SPBC29A10.09c::kanMX4 h90	parn	Bioneer
RBP51	SPBC3B9.11c::kanMX4 h90	ctf1	Bioneer
RBP52	SPAC1B1.04c::kanMX4 h90	pan3	Bioneer
RBP53	SPAC140.02::kanMX4 h90	gar2	Bioneer
RBP56	SPCC645.08c::kanMX4 h90	snd1	Bioneer
RBP57	SPAC17H9.04c::kanMX4 h90		Bioneer
RBP58	SPBC30B4.08::kanMX4 h90	eri1	Bioneer
RBP59	SPAC57A7.13::kanMX4 h90		Bioneer
RBP60	SPBC18H10.04c::kanMX4 h90	sce3	Bioneer
RBP61	SPAC57A10.10c::kanMX4 h90	sla1	Bioneer
RBP62	SPBC16A3.18::kanMX4 h90	cip1	Bioneer
RBP65	SPBC1604.16c::kanMX4 h90		Bioneer
RBP64	SPBC83.05::kanMX4 h90		Bioneer
RBP66	SPCP1E11.11::kanMX4 h90	puf6	Bioneer
RBP68	SPBC1347.07::kanMX4 h90	rex2	Bioneer
RBP69	SPBC106.12c::kanMX4 h90		Bioneer
RBP72	SPBC4B4.07c::kanMX4 h90	usp102/ mud1	Bioneer
RBP73	SPBC56F2.08c::kanMX4 h90		Bioneer
RBP74	SPBC31F10.12::kanMX4 h90	tma20	Bioneer
RBP75	SPAC25G10.01::kanMX4 h90		Bioneer
RBP76	SPBC902.04::kanMX4 h90	rmn1	Bioneer
RBP77	SPBC428.12c::kanMX4 h90		Bioneer
RBP78	SPAC1527.03::kanMX4 h90		Bioneer
RBP79	SPAC6G9.14::kanMX4 h90		Bioneer
RBP80	SPAC1006.03c::kanMX4 h90	red1	This work
RBP81	SPAC1F7.01c::kanMX4 h90	spt6	Bioneer
RBP82	SPBC18E5.11c::kanMX4 h90	edc3	Bioneer
RBP83	SPAC16E8.06c::kanMX4 h90	nop12	Bioneer
RBP84	SPAC890.05::kanMX4 h90		Bioneer
RBP86	SPAC683.02c::kanMX4 h90		Bioneer
RBP88	SPAC17C9.08::kanMX4 h90	pnu1/nuc1/end1	Bioneer
RBP89	SPCC1442.13c::kanMX4 h90		Bioneer
RBP91	SPCC1739.01::kanMX4 h90		Bioneer
RBP96	SPCC320.07c::kanMX4 h90	mde7	Bioneer
RBP99	SPAC23A1.09::kanMX4 h90		Bioneer
JU180	SPAC2F7.11::kanMX4 h90	nrd1/ msa2	This work
JU195	SPCC16C4.07::kanMX4 h90	scw1	This work
JU197	SPAC4G8.03c::kanMX4 h90		This work
JU245	SPCC1682.08C::kanMX4 h90	mcp2	This work
JU14	968 h90		Lab stock
JU96	972 h-		Lab stock
JU195	scw1-2x-TAP::kanMX6 h90		This work
JU919	red1-myc::kanmx6 h90		T. Sugiyama
JU193	zfs1-2x-TAP::kanMX6 h90		This work
